# Supplementary material for: Hexa-μ2-acetato-κ12 O:O′-(azido-κN)bis­(methanol-κO)-μ3-oxido-trichromium(III) methanol monosolvate
Source: Acta Crystallogr Sect E Struct Rep Online. 2011 Oct 5;67(Pt 11):m1483. doi: 10.1107/S1600536811039699 (PMC3246918; doi:10.1107/S1600536811039699)
Supplement: Supplementary file 1 [file e-67-m1483-sup1.cif]

##############################################################################
#                                                                            #
# This CIF contains the data in a paper accepted for publication in          #
# Acta Crystallographica Section E. It conforms to the requirements of       #
# Notes for Authors for Acta Crystallographica Section E, and has been       #
# peer reviewed under the auspices of the IUCr Commission on Journals.       #
#                                                                            #
# Full details of the Crystallographic Information File format               #
# are given in the paper "The Crystallographic Information File (CIF):       #
# a New Standard Archive File for Crystallography" by S. R. Hall, F. H.      #
# Allen and I. D. Brown [Acta Cryst. (1991), A47, 655-685].                  #
#                                                                            #
# The current version of the core CIF dictionary is obtainable from          #
# ftp://ftp.iucr.org/pub/cif_core.dic.                                       #
#                                                                            #
# Software is freely available for graphical display of the structure(s)     #
# in this CIF. For information consult the CIF software page                 #
# http://www.iucr.org/resources/cif/software.                                #
#                                                                            #
# This file may be used for bona fide research purposes within the           #
# scientific community so long as proper attribution is given to the journal # 
# article from which it was obtained.                                        #
#                                                                            #
##############################################################################
data_global
_audit_creation_method     'from SHELXL97 CIF and IUCr SHELXL97-template'
_journal_date_recd_electronic     2011-08-12
_journal_date_accepted     2011-09-27
_journal_name_full     'Acta Crystallographica, Section E'
_journal_year     2011
_journal_volume     67
_journal_issue     11
_journal_page_first     m1483
_journal_page_last     m1483
_journal_paper_category     QM
_journal_coeditor_code     DS2137
_publ_contact_author_name     'Prof. Shi, Yu -Jun'
_publ_contact_author_address
;
College of Chemistry and Chemical Engineering
Nantong University,
Nantong, 226019
People's Republic of China
;
_publ_contact_author_email     jgq3518@163.com
_publ_contact_author_fax     ?
_publ_contact_author_phone     ?
_publ_section_title
;\
Hexa-\m~2~-acetato-\k^12^<i>O</i>:<i>O</i>'-(azido-\k<i>N</i>)bis(methanol-\
\k<i>O</i>)-\m~3~-oxido-trichromium(III) methanol monosolvate
;
loop_
    _publ_author_name
    _publ_author_address
    'Jiang, Guo-Qing'
;
College of Chemistry and Chemical Engineering
Nantong University,
Nantong 226019
People's Republic of China
;
    'Li, Jian-Hua'
;
College of Chemistry and Chemical Engineering
Nantong University,
Nantong 226019
People's Republic of China
;
    'Wang, Miao'
;
College of Chemistry and Chemical Engineering
Nantong University,
Nantong 226019
People's Republic of China
;
    'Shi, Yu-Jun'
;
College of Chemistry and Chemical Engineering
Nantong University,
Nantong 226019
People's Republic of China
;
data_I
_chemical_name_systematic
;
Hexa-\m~2~-acetato-\k^12^<i>O</i>:<i>O</i>'-(azido-\k<i>N</i>)bis(methanol-
\k<i>O</i>)-\m~3~-oxido-trichromium(III) methanol monosolvate
;
_chemical_name_common     ?
_chemical_formula_moiety     'C14 H26 Cr3 N3 O15, C H4 O'
_chemical_formula_sum     'C15 H30 Cr3 N3 O16'
_chemical_formula_iupac     '[Cr3 (C2 H3 O2)6 (N3) O (C H4 O)2], C H4 O'
_chemical_formula_weight     664.42
_chemical_melting_point     ?
_symmetry_cell_setting     monoclinic
_symmetry_space_group_name_H-M     'C c'
_symmetry_space_group_name_Hall     'C -2yc'
loop_
    _symmetry_equiv_pos_as_xyz
    'x, y, z'
    'x, -y, z+1/2'
    'x+1/2, y+1/2, z'
    'x+1/2, -y+1/2, z+1/2'
_cell_length_a     21.165(5)
_cell_length_b     10.609(3)
_cell_length_c     15.641(4)
_cell_angle_alpha     90.00
_cell_angle_beta     130.484(4)
_cell_angle_gamma     90.00
_cell_volume     2671.2(12)
_cell_formula_units_Z     4
_cell_measurement_reflns_used     ?
_cell_measurement_theta_min     2.3
_cell_measurement_theta_max     28.5
_cell_measurement_temperature     153(2)
_exptl_crystal_description     prism
_exptl_crystal_colour     green
_exptl_crystal_size_max     0.2
_exptl_crystal_size_mid     0.16
_exptl_crystal_size_min     0.12
_exptl_crystal_density_diffrn     1.652
_exptl_crystal_density_meas     ?
_exptl_crystal_density_method     'not measured'
_exptl_crystal_F_000     1364
_exptl_absorpt_coefficient_mu     1.274
_exptl_absorpt_correction_type     multi-scan
_exptl_absorpt_process_details     '(SADABS; Bruker, 2000)'
_exptl_absorpt_correction_T_min     0.776
_exptl_absorpt_correction_T_max     0.859
_exptl_special_details
;
;
_diffrn_ambient_temperature     153(2)
_diffrn_radiation_type     MoK\a
_diffrn_radiation_wavelength     0.71073
_diffrn_radiation_source     'fine-focus sealed tube'
_diffrn_radiation_monochromator     graphite
_diffrn_measurement_device_type     'Bruker SMART APEX CCD area-detector'
_diffrn_measurement_method     '\f and \w'
_diffrn_detector_area_resol_mean     ?
_diffrn_reflns_number     6800
_diffrn_reflns_av_R_equivalents     0.0341
_diffrn_reflns_av_sigmaI/netI     0.0577
_diffrn_reflns_theta_min     2.30
_diffrn_reflns_theta_max     25.87
_diffrn_reflns_theta_full     25.87
_diffrn_measured_fraction_theta_max     0.980
_diffrn_measured_fraction_theta_full     0.980
_diffrn_reflns_limit_h_min     -23
_diffrn_reflns_limit_h_max     23
_diffrn_reflns_limit_k_min     -12
_diffrn_reflns_limit_k_max     13
_diffrn_reflns_limit_l_min     -18
_diffrn_reflns_limit_l_max     19
_diffrn_standards_number     ?
_diffrn_standards_interval_count     ?
_diffrn_standards_interval_time     ?
_diffrn_standards_decay_%     ?
_refine_special_details
;
 Refinement of F^2^ against ALL reflections.  The weighted R-factor wR and
 goodness of fit S are based on F^2^, conventional R-factors R are based
 on F, with F set to zero for negative F^2^. The threshold expression of
 F^2^ > 2sigma(F^2^) is used only for calculating R-factors(gt) etc. and is
 not relevant to the choice of reflections for refinement.  R-factors based
 on F^2^ are statistically about twice as large as those based on F, and R-
 factors based on ALL data will be even larger.
;
_reflns_number_total     3692
_reflns_number_gt     3155
_reflns_threshold_expression     I>2sigma(I)
_refine_ls_structure_factor_coef     Fsqd
_refine_ls_matrix_type     full
_refine_ls_R_factor_all     0.0704
_refine_ls_R_factor_gt     0.0586
_refine_ls_wR_factor_gt     0.1270
_refine_ls_wR_factor_ref     0.1299
_refine_ls_goodness_of_fit_ref     1.080
_refine_ls_restrained_S_all     0.994
_refine_ls_number_reflns     3692
_refine_ls_number_parameters     343
_refine_ls_number_restraints     986
_refine_ls_hydrogen_treatment     constr
_refine_ls_weighting_scheme     calc
_refine_ls_weighting_details
         'calc w=1/[\s^2^(Fo^2^)+(0.0594P)^2^+7.9006P] where P=(Fo^2^+2Fc^2^)/3'
_atom_sites_solution_hydrogens     geom
_atom_sites_solution_primary     direct
_atom_sites_solution_secondary     difmap
_refine_ls_shift/su_max     0.000
_refine_ls_shift/su_mean     0.000
_refine_diff_density_max     0.494
_refine_diff_density_min     -0.474
_refine_ls_extinction_method     none
_refine_ls_extinction_coef     ?
_refine_ls_abs_structure_details     'Flack (1983), <b>1110 Friedel pairs</b>'
_refine_ls_abs_structure_Flack     0.05(3)
loop_
    _atom_type_symbol
    _atom_type_description
    _atom_type_scat_dispersion_real
    _atom_type_scat_dispersion_imag
    _atom_type_scat_source
    'C' 'C' 0.0033 0.0016
                         'International Tables Vol C Tables 4.2.6.8 and 6.1.1.4'
    'H' 'H' 0.0000 0.0000
                         'International Tables Vol C Tables 4.2.6.8 and 6.1.1.4'
    'N' 'N' 0.0061 0.0033
                         'International Tables Vol C Tables 4.2.6.8 and 6.1.1.4'
    'O' 'O' 0.0106 0.0060
                         'International Tables Vol C Tables 4.2.6.8 and 6.1.1.4'
    'Cr' 'Cr' 0.3209 0.6236
                         'International Tables Vol C Tables 4.2.6.8 and 6.1.1.4'
_computing_data_collection     'SMART (Bruker, 2000)'
_computing_cell_refinement     'SAINT (Bruker, 2000)'
_computing_data_reduction     'SAINT (Bruker, 2000)'
_computing_structure_solution     'SHELXS97 (Sheldrick, 2008)'
_computing_structure_refinement     'SHELXL97 (Sheldrick, 2008)'
_computing_molecular_graphics     'SHELXTL (Sheldrick, 2008)'
_computing_publication_material     'SHELXTL (Sheldrick, 2008)'
loop_
    _atom_site_type_symbol
    _atom_site_label
    _atom_site_fract_x
    _atom_site_fract_y
    _atom_site_fract_z
    _atom_site_U_iso_or_equiv
    _atom_site_adp_type
    _atom_site_calc_flag
    _atom_site_refinement_flags
    _atom_site_occupancy
    _atom_site_symmetry_multiplicity
    _atom_site_disorder_assembly
    _atom_site_disorder_group
    C C1 0.30660(19) 0.3957(4) 0.2755(3) 0.0348(7) Uani d U 1 1 . .
    C C2 0.3497(2) 0.4770(4) 0.2475(3) 0.0456(11) Uani d U 1 1 . .
    H H2A 0.3162 0.5498 0.2063 0.068 Uiso calc R 1 1 . .
    H H2B 0.3574 0.4295 0.2027 0.068 Uiso calc R 1 1 . .
    H H2C 0.4027 0.5033 0.3158 0.068 Uiso calc R 1 1 . .
    C C3 0.31584(19) -0.0377(3) 0.3313(3) 0.0333(10) Uani d U 1 1 . .
    C C4 0.36487(16) -0.1389(3) 0.3277(2) 0.0270(8) Uani d U 1 1 . .
    H H4A 0.3272 -0.1958 0.2668 0.041 Uiso calc R 1 1 . .
    H H4B 0.3983 -0.1847 0.3974 0.041 Uiso calc R 1 1 . .
    H H4C 0.4001 -0.1002 0.3167 0.041 Uiso calc R 1 1 . .
    C C5 0.39185(18) 0.2443(4) 0.6047(3) 0.0320(9) Uani d U 1 1 . .
    C C6 0.4793(2) 0.2640(4) 0.7168(3) 0.0409(11) Uani d U 1 1 . .
    H H6A 0.5120 0.3096 0.7045 0.061 Uiso calc R 1 1 . .
    H H6B 0.5046 0.1836 0.7499 0.061 Uiso calc R 1 1 . .
    H H6C 0.4764 0.3111 0.7665 0.061 Uiso calc R 1 1 . .
    C C7 0.09410(16) 0.3896(3) 0.1609(2) 0.0290(8) Uani d U 1 1 . .
    C C8 0.01608(18) 0.4630(3) 0.0702(3) 0.0315(9) Uani d U 1 1 . .
    H H8A -0.0152 0.4787 0.0939 0.047 Uiso calc R 1 1 . .
    H H8B -0.0171 0.4149 0.0019 0.047 Uiso calc R 1 1 . .
    H H8C 0.0311 0.5417 0.0575 0.047 Uiso calc R 1 1 . .
    C C9 0.10500(15) -0.0215(3) 0.2246(2) 0.0254(7) Uani d U 1 1 . .
    C C10 0.02352(17) -0.0967(3) 0.1558(3) 0.0336(9) Uani d U 1 1 . .
    H H10A 0.0228 -0.1487 0.2053 0.050 Uiso calc R 1 1 . .
    H H10B 0.0195 -0.1488 0.1023 0.050 Uiso calc R 1 1 . .
    H H10C -0.0226 -0.0394 0.1168 0.050 Uiso calc R 1 1 . .
    C C11 0.1791(2) 0.2515(4) 0.4951(3) 0.0357(10) Uani d U 1 1 . .
    C C12 0.1373(2) 0.2719(4) 0.5457(3) 0.0425(11) Uani d U 1 1 . .
    H H12A 0.1577 0.3485 0.5888 0.064 Uiso calc R 1 1 . .
    H H12B 0.1499 0.2022 0.5938 0.064 Uiso calc R 1 1 . .
    H H12C 0.0783 0.2778 0.4863 0.064 Uiso calc R 1 1 . .
    C C13 0.2572(2) 0.6577(4) 0.3982(3) 0.0376(11) Uani d U 1 1 . .
    H H13A 0.2727 0.6325 0.3552 0.056 Uiso calc R 1 1 . .
    H H13B 0.2969 0.7173 0.4546 0.056 Uiso calc R 1 1 . .
    H H13C 0.2031 0.6958 0.3494 0.056 Uiso calc R 1 1 . .
    C C14 0.3548(2) -0.1309(4) 0.6294(3) 0.0441(12) Uani d U 1 1 . .
    H H14A 0.3815 -0.1580 0.6010 0.066 Uiso calc R 1 1 . .
    H H14B 0.3481 -0.2016 0.6612 0.066 Uiso calc R 1 1 . .
    H H14C 0.3883 -0.0679 0.6862 0.066 Uiso calc R 1 1 . .
    C C16 0.0674(3) 0.6046(5) 0.3771(4) 0.0615(15) Uani d U 1 1 . .
    H H16A 0.0340 0.6648 0.3781 0.092 Uiso calc R 1 1 . .
    H H16B 0.0473 0.5211 0.3709 0.092 Uiso calc R 1 1 . .
    H H16C 0.0641 0.6211 0.3139 0.092 Uiso calc R 1 1 . .
    Cr Cr1 0.24501(3) 0.37094(6) 0.39698(4) 0.03574(16) Uani d U 1 1 . .
    Cr Cr2 0.19595(3) 0.16932(5) 0.20163(5) 0.03655(17) Uani d U 1 1 . .
    Cr Cr3 0.25541(3) 0.06601(6) 0.44353(4) 0.03542(16) Uani d U 1 1 . .
    N N1 0.16124(17) 0.1451(3) 0.0481(3) 0.0411(10) Uani d U 1 1 . .
    N N2 0.09146(19) 0.0877(4) -0.0301(3) 0.0486(11) Uani d U 1 1 . .
    N N3 0.04438(17) 0.0238(3) -0.0905(3) 0.0415(9) Uani d U 1 1 . .
    O O1 0.23315(13) 0.2032(2) 0.3494(2) 0.0366(6) Uani d U 1 1 . .
    O O2 0.30800(13) 0.4304(2) 0.3528(2) 0.0381(6) Uani d U 1 1 . .
    O O3 0.26887(12) 0.2994(2) 0.21374(18) 0.0318(5) Uani d U 1 1 . .
    O O4 0.28633(13) 0.0431(2) 0.25849(19) 0.0351(6) Uani d U 1 1 . .
    O O5 0.31318(13) -0.0395(2) 0.40820(19) 0.0341(6) Uani d U 1 1 . .
    O O6 0.36588(13) 0.1342(2) 0.57644(19) 0.0341(6) Uani d U 1 1 . .
    O O7 0.35263(15) 0.3426(2) 0.5511(2) 0.0414(7) Uani d U 1 1 . .
    O O8 0.14220(14) 0.4327(2) 0.2559(2) 0.0364(7) Uani d U 1 1 . .
    O O9 0.10370(13) 0.2883(2) 0.12721(19) 0.0331(6) Uani d U 1 1 . .
    O O10 0.12087(14) 0.0348(3) 0.16931(19) 0.0378(6) Uani d U 1 1 . .
    O O11 0.14884(12) -0.0185(2) 0.32863(18) 0.0324(6) Uani d U 1 1 . .
    O O12 0.20495(13) 0.1442(2) 0.5015(2) 0.0378(7) Uani d U 1 1 . .
    O O13 0.18466(13) 0.3474(2) 0.4524(2) 0.0364(6) Uani d U 1 1 . .
    O O14 0.25539(16) 0.5504(2) 0.4508(2) 0.0397(7) Uani d U 1 1 . .
    O O15 0.27862(14) -0.0813(3) 0.5434(2) 0.0417(7) Uani d U 1 1 . .
    O O16 0.14976(14) 0.6145(3) 0.4761(2) 0.0399(8) Uani d U 1 1 . .
    H H16F 0.1548 0.6836 0.5198 0.060 Uiso d R 1 1 . .
    H H14D 0.2535 0.5694 0.4998 0.060 Uiso d R 1 1 . .
    H H15A 0.2419 -0.0669 0.5470 0.060 Uiso d R 1 1 . .
loop_
    _atom_site_aniso_label
    _atom_site_aniso_U_11
    _atom_site_aniso_U_22
    _atom_site_aniso_U_33
    _atom_site_aniso_U_12
    _atom_site_aniso_U_13
    _atom_site_aniso_U_23
    C1 0.0278(9) 0.0326(15) 0.0316(7) 0.0037(10) 0.0137(6) 0.0048(9)
    C2 0.0432(12) 0.0458(19) 0.0370(13) -0.0092(13) 0.0213(9) -0.0077(13)
    C3 0.0290(11) 0.0250(14) 0.0300(12) 0.0024(11) 0.0121(8) 0.0045(11)
    C4 0.0308(9) 0.0293(15) 0.0256(10) -0.0053(10) 0.0204(7) -0.0066(11)
    C5 0.0272(10) 0.0348(16) 0.0326(12) 0.0012(12) 0.0188(8) -0.0020(12)
    C6 0.0338(12) 0.0416(18) 0.0363(14) -0.0018(14) 0.0179(10) 0.0014(14)
    C7 0.0255(9) 0.0349(16) 0.0303(10) 0.0058(11) 0.0198(7) 0.0067(11)
    C8 0.0308(11) 0.0261(15) 0.0309(12) 0.0075(12) 0.0170(8) -0.0005(11)
    C9 0.0261(8) 0.0277(15) 0.0341(8) 0.0003(9) 0.0247(6) -0.0053(9)
    C10 0.0372(10) 0.0294(16) 0.0389(12) -0.0152(11) 0.0268(8) -0.0164(11)
    C11 0.0319(11) 0.0310(15) 0.0283(12) 0.0020(12) 0.0125(8) -0.0036(12)
    C12 0.0353(12) 0.0362(18) 0.0385(14) 0.0067(14) 0.0161(9) -0.0006(14)
    C13 0.0359(13) 0.0311(17) 0.0316(13) -0.0065(13) 0.0156(10) -0.0092(13)
    C14 0.0360(13) 0.0302(17) 0.0481(16) -0.0055(13) 0.0192(10) 0.0020(14)
    C16 0.0601(18) 0.042(2) 0.0531(19) 0.0028(18) 0.0239(13) -0.0114(17)
    Cr1 0.03062(18) 0.0319(3) 0.0343(2) -0.0015(2) 0.01643(14) -0.0020(2)
    Cr2 0.0327(2) 0.0252(2) 0.0313(2) -0.0022(2) 0.01160(16) -0.0014(2)
    Cr3 0.03091(18) 0.0307(3) 0.0328(2) -0.0003(2) 0.01535(15) -0.0001(2)
    N1 0.0346(12) 0.0321(15) 0.0345(12) -0.0021(12) 0.0125(9) 0.0019(12)
    N2 0.0338(12) 0.0470(17) 0.0418(14) -0.0075(13) 0.0142(10) -0.0084(13)
    N3 0.0349(11) 0.0421(16) 0.0385(12) -0.0112(12) 0.0198(8) -0.0107(12)
    O1 0.0333(7) 0.0309(9) 0.0317(6) -0.0027(8) 0.0149(5) 0.0006(7)
    O2 0.0335(6) 0.0320(9) 0.0355(6) -0.0059(8) 0.0165(5) -0.0047(7)
    O3 0.0332(6) 0.0327(9) 0.0284(7) -0.0041(6) 0.0195(5) -0.0006(7)
    O4 0.0372(7) 0.0300(9) 0.0292(7) 0.0077(7) 0.0176(6) 0.0013(7)
    O5 0.0329(7) 0.0278(9) 0.0303(8) 0.0021(7) 0.0155(6) 0.0022(7)
    O6 0.0336(7) 0.0285(9) 0.0296(8) -0.0017(8) 0.0158(6) -0.0012(8)
    O7 0.0365(8) 0.0293(9) 0.0323(8) -0.0001(8) 0.0107(6) -0.0012(8)
    O8 0.0358(8) 0.0286(9) 0.0312(8) 0.0040(8) 0.0156(6) 0.0009(8)
    O9 0.0314(7) 0.0325(9) 0.0280(7) 0.0044(7) 0.0160(5) -0.0011(7)
    O10 0.0378(6) 0.0356(8) 0.0287(7) -0.0088(5) 0.0166(5) 0.0026(7)
    O11 0.0288(7) 0.0299(9) 0.0337(7) -0.0056(7) 0.0181(5) 0.0023(7)
    O12 0.0316(7) 0.0329(10) 0.0367(8) -0.0005(8) 0.0168(6) -0.0027(8)
    O13 0.0370(7) 0.0281(9) 0.0345(8) 0.0016(8) 0.0189(6) -0.0010(7)
    O14 0.0392(7) 0.0316(9) 0.0305(8) 0.0013(8) 0.0146(6) -0.0029(8)
    O15 0.0376(8) 0.0313(10) 0.0339(9) 0.0031(8) 0.0133(6) 0.0023(8)
    O16 0.0378(9) 0.0369(12) 0.0277(9) -0.0048(10) 0.0135(7) -0.0136(9)
_geom_special_details
;
 All esds (except the esd in the dihedral angle between two l.s. planes)
 are estimated using the full covariance matrix.  The cell esds are taken
 into account individually in the estimation of esds in distances, angles
 and torsion angles; correlations between esds in cell parameters are only
 used when they are defined by crystal symmetry.  An approximate (isotropic)
 treatment of cell esds is used for estimating esds involving l.s. planes.
;
loop_
    _geom_bond_atom_site_label_1
    _geom_bond_atom_site_label_2
    _geom_bond_site_symmetry_2
    _geom_bond_distance
    _geom_bond_publ_flag
    C1 O2 . 1.245(5) ?
    C1 O3 . 1.270(4) ?
    C1 C2 . 1.511(7) ?
    C2 H2A . 0.9600 ?
    C2 H2B . 0.9600 ?
    C2 H2C . 0.9600 ?
    C3 O4 . 1.224(4) ?
    C3 O5 . 1.241(5) ?
    C3 C4 . 1.519(5) ?
    C4 H4A . 0.9600 ?
    C4 H4B . 0.9600 ?
    C4 H4C . 0.9600 ?
    C5 O6 . 1.243(4) ?
    C5 O7 . 1.256(4) ?
    C5 C6 . 1.527(4) ?
    C6 H6A . 0.9600 ?
    C6 H6B . 0.9600 ?
    C6 H6C . 0.9600 ?
    C7 O8 . 1.220(4) ?
    C7 O9 . 1.270(5) ?
    C7 C8 . 1.517(4) ?
    C8 H8A . 0.9600 ?
    C8 H8B . 0.9600 ?
    C8 H8C . 0.9600 ?
    C9 O11 . 1.245(4) ?
    C9 O10 . 1.262(5) ?
    C9 C10 . 1.536(4) ?
    C10 H10A . 0.9600 ?
    C10 H10B . 0.9600 ?
    C10 H10C . 0.9600 ?
    C11 O12 . 1.239(5) ?
    C11 O13 . 1.264(5) ?
    C11 C12 . 1.538(7) ?
    C12 H12A . 0.9600 ?
    C12 H12B . 0.9600 ?
    C12 H12C . 0.9600 ?
    C13 O14 . 1.419(5) ?
    C13 H13A . 0.9600 ?
    C13 H13B . 0.9600 ?
    C13 H13C . 0.9600 ?
    C14 O15 . 1.367(4) ?
    C14 H14A . 0.9600 ?
    C14 H14B . 0.9600 ?
    C14 H14C . 0.9600 ?
    C16 O16 . 1.394(4) ?
    C16 H16A . 0.9600 ?
    C16 H16B . 0.9600 ?
    C16 H16C . 0.9600 ?
    Cr1 O1 . 1.881(3) ?
    Cr1 O8 . 1.949(2) ?
    Cr1 O2 . 1.961(3) ?
    Cr1 O13 . 1.970(3) ?
    Cr1 O7 . 1.990(2) ?
    Cr1 O14 . 2.035(3) ?
    Cr2 O1 . 1.931(3) ?
    Cr2 O10 . 1.943(3) ?
    Cr2 O9 . 1.952(2) ?
    Cr2 O3 . 1.986(3) ?
    Cr2 O4 . 2.009(3) ?
    Cr2 N1 . 2.021(4) ?
    Cr3 O1 . 1.900(3) ?
    Cr3 O11 . 1.964(2) ?
    Cr3 O12 . 1.976(3) ?
    Cr3 O5 . 1.983(3) ?
    Cr3 O6 . 2.000(2) ?
    Cr3 O15 . 2.032(3) ?
    N1 N2 . 1.305(4) ?
    N2 N3 . 1.059(4) ?
    O14 H14D . 0.8179 ?
    O15 H15A . 0.8296 ?
    O16 H16F . 0.9601 ?
loop_
    _geom_angle_atom_site_label_1
    _geom_angle_atom_site_label_2
    _geom_angle_atom_site_label_3
    _geom_angle_site_symmetry_1
    _geom_angle_site_symmetry_3
    _geom_angle
    _geom_angle_publ_flag
    O2 C1 O3 . . 125.7(4) ?
    O2 C1 C2 . . 118.3(3) ?
    O3 C1 C2 . . 116.0(4) ?
    C1 C2 H2A . . 109.5 ?
    C1 C2 H2B . . 109.5 ?
    H2A C2 H2B . . 109.5 ?
    C1 C2 H2C . . 109.5 ?
    H2A C2 H2C . . 109.5 ?
    H2B C2 H2C . . 109.5 ?
    O4 C3 O5 . . 126.6(4) ?
    O4 C3 C4 . . 114.2(4) ?
    O5 C3 C4 . . 119.1(3) ?
    C3 C4 H4A . . 109.5 ?
    C3 C4 H4B . . 109.5 ?
    H4A C4 H4B . . 109.5 ?
    C3 C4 H4C . . 109.5 ?
    H4A C4 H4C . . 109.5 ?
    H4B C4 H4C . . 109.5 ?
    O6 C5 O7 . . 126.5(3) ?
    O6 C5 C6 . . 117.6(3) ?
    O7 C5 C6 . . 115.8(3) ?
    C5 C6 H6A . . 109.5 ?
    C5 C6 H6B . . 109.5 ?
    H6A C6 H6B . . 109.5 ?
    C5 C6 H6C . . 109.5 ?
    H6A C6 H6C . . 109.5 ?
    H6B C6 H6C . . 109.5 ?
    O8 C7 O9 . . 126.2(3) ?
    O8 C7 C8 . . 119.2(3) ?
    O9 C7 C8 . . 114.6(3) ?
    C7 C8 H8A . . 109.5 ?
    C7 C8 H8B . . 109.5 ?
    H8A C8 H8B . . 109.5 ?
    C7 C8 H8C . . 109.5 ?
    H8A C8 H8C . . 109.5 ?
    H8B C8 H8C . . 109.5 ?
    O11 C9 O10 . . 125.4(3) ?
    O11 C9 C10 . . 118.3(3) ?
    O10 C9 C10 . . 116.3(3) ?
    C9 C10 H10A . . 109.5 ?
    C9 C10 H10B . . 109.5 ?
    H10A C10 H10B . . 109.5 ?
    C9 C10 H10C . . 109.5 ?
    H10A C10 H10C . . 109.5 ?
    H10B C10 H10C . . 109.5 ?
    O12 C11 O13 . . 126.4(5) ?
    O12 C11 C12 . . 117.4(4) ?
    O13 C11 C12 . . 116.2(4) ?
    C11 C12 H12A . . 109.5 ?
    C11 C12 H12B . . 109.5 ?
    H12A C12 H12B . . 109.5 ?
    C11 C12 H12C . . 109.5 ?
    H12A C12 H12C . . 109.5 ?
    H12B C12 H12C . . 109.5 ?
    O14 C13 H13A . . 109.5 ?
    O14 C13 H13B . . 109.5 ?
    H13A C13 H13B . . 109.5 ?
    O14 C13 H13C . . 109.5 ?
    H13A C13 H13C . . 109.5 ?
    H13B C13 H13C . . 109.5 ?
    O15 C14 H14A . . 109.5 ?
    O15 C14 H14B . . 109.5 ?
    H14A C14 H14B . . 109.5 ?
    O15 C14 H14C . . 109.5 ?
    H14A C14 H14C . . 109.5 ?
    H14B C14 H14C . . 109.5 ?
    O16 C16 H16A . . 109.5 ?
    O16 C16 H16B . . 109.5 ?
    H16A C16 H16B . . 109.5 ?
    O16 C16 H16C . . 109.5 ?
    H16A C16 H16C . . 109.5 ?
    H16B C16 H16C . . 109.5 ?
    O1 Cr1 O8 . . 96.06(10) ?
    O1 Cr1 O2 . . 96.40(13) ?
    O8 Cr1 O2 . . 90.44(12) ?
    O1 Cr1 O13 . . 95.49(13) ?
    O8 Cr1 O13 . . 88.55(12) ?
    O2 Cr1 O13 . . 168.11(11) ?
    O1 Cr1 O7 . . 95.18(10) ?
    O8 Cr1 O7 . . 168.75(11) ?
    O2 Cr1 O7 . . 88.29(12) ?
    O13 Cr1 O7 . . 90.40(13) ?
    O1 Cr1 O14 . . 177.65(16) ?
    O8 Cr1 O14 . . 83.99(10) ?
    O2 Cr1 O14 . . 85.95(13) ?
    O13 Cr1 O14 . . 82.16(13) ?
    O7 Cr1 O14 . . 84.77(10) ?
    O1 Cr2 O10 . . 94.44(12) ?
    O1 Cr2 O9 . . 93.78(11) ?
    O10 Cr2 O9 . . 89.29(11) ?
    O1 Cr2 O3 . . 93.94(11) ?
    O10 Cr2 O3 . . 171.55(13) ?
    O9 Cr2 O3 . . 91.26(11) ?
    O1 Cr2 O4 . . 93.63(11) ?
    O10 Cr2 O4 . . 90.47(11) ?
    O9 Cr2 O4 . . 172.58(12) ?
    O3 Cr2 O4 . . 87.90(11) ?
    O1 Cr2 N1 . . 175.94(14) ?
    O10 Cr2 N1 . . 89.56(13) ?
    O9 Cr2 N1 . . 85.55(12) ?
    O3 Cr2 N1 . . 82.08(13) ?
    O4 Cr2 N1 . . 87.03(12) ?
    O1 Cr3 O11 . . 94.65(10) ?
    O1 Cr3 O12 . . 95.62(13) ?
    O11 Cr3 O12 . . 88.27(11) ?
    O1 Cr3 O5 . . 95.98(13) ?
    O11 Cr3 O5 . . 92.11(11) ?
    O12 Cr3 O5 . . 168.32(11) ?
    O1 Cr3 O6 . . 93.59(10) ?
    O11 Cr3 O6 . . 171.59(12) ?
    O12 Cr3 O6 . . 89.24(11) ?
    O5 Cr3 O6 . . 88.72(11) ?
    O1 Cr3 O15 . . 179.66(11) ?
    O11 Cr3 O15 . . 85.02(10) ?
    O12 Cr3 O15 . . 84.44(13) ?
    O5 Cr3 O15 . . 83.97(12) ?
    O6 Cr3 O15 . . 86.74(10) ?
    N2 N1 Cr2 . . 119.4(3) ?
    N3 N2 N1 . . 166.3(4) ?
    Cr1 O1 Cr3 . . 121.05(16) ?
    Cr1 O1 Cr2 . . 119.72(15) ?
    Cr3 O1 Cr2 . . 119.22(14) ?
    C1 O2 Cr1 . . 130.8(2) ?
    C1 O3 Cr2 . . 134.2(3) ?
    C3 O4 Cr2 . . 130.0(3) ?
    C3 O5 Cr3 . . 133.3(2) ?
    C5 O6 Cr3 . . 131.1(2) ?
    C5 O7 Cr1 . . 132.4(2) ?
    C7 O8 Cr1 . . 133.5(2) ?
    C7 O9 Cr2 . . 131.88(17) ?
    C9 O10 Cr2 . . 134.9(2) ?
    C9 O11 Cr3 . . 130.3(3) ?
    C11 O12 Cr3 . . 133.7(3) ?
    C11 O13 Cr1 . . 130.1(3) ?
    C13 O14 Cr1 . . 123.2(3) ?
    C13 O14 H14D . . 112.4 ?
    Cr1 O14 H14D . . 124.1 ?
    C14 O15 Cr3 . . 126.4(3) ?
    C14 O15 H15A . . 124.3 ?
    Cr3 O15 H15A . . 98.1 ?
    C16 O16 H16F . . 109.2 ?
loop_
    _geom_torsion_atom_site_label_1
    _geom_torsion_atom_site_label_2
    _geom_torsion_atom_site_label_3
    _geom_torsion_atom_site_label_4
    _geom_torsion_site_symmetry_1
    _geom_torsion_site_symmetry_2
    _geom_torsion_site_symmetry_3
    _geom_torsion_site_symmetry_4
    _geom_torsion
    _geom_torsion_publ_flag
    O1 Cr2 N1 N2 . . . . -150.2(17) ?
    O10 Cr2 N1 N2 . . . . 19.8(3) ?
    O9 Cr2 N1 N2 . . . . -69.5(3) ?
    O3 Cr2 N1 N2 . . . . -161.4(3) ?
    O4 Cr2 N1 N2 . . . . 110.3(3) ?
    Cr2 N1 N2 N3 . . . . -110(2) ?
    O8 Cr1 O1 Cr3 . . . . -136.06(16) ?
    O2 Cr1 O1 Cr3 . . . . 132.82(15) ?
    O13 Cr1 O1 Cr3 . . . . -46.94(15) ?
    O7 Cr1 O1 Cr3 . . . . 43.96(18) ?
    O14 Cr1 O1 Cr3 . . . . -45(2) ?
    O8 Cr1 O1 Cr2 . . . . 42.87(18) ?
    O2 Cr1 O1 Cr2 . . . . -48.26(15) ?
    O13 Cr1 O1 Cr2 . . . . 131.98(15) ?
    O7 Cr1 O1 Cr2 . . . . -137.11(17) ?
    O14 Cr1 O1 Cr2 . . . . 134(2) ?
    O11 Cr3 O1 Cr1 . . . . 128.45(16) ?
    O12 Cr3 O1 Cr1 . . . . 39.74(16) ?
    O5 Cr3 O1 Cr1 . . . . -138.94(15) ?
    O6 Cr3 O1 Cr1 . . . . -49.85(17) ?
    O15 Cr3 O1 Cr1 . . . .  14E1(5)
                                   ?
    O11 Cr3 O1 Cr2 . . . . -50.48(17) ?
    O12 Cr3 O1 Cr2 . . . . -139.20(14) ?
    O5 Cr3 O1 Cr2 . . . . 42.13(15) ?
    O6 Cr3 O1 Cr2 . . . . 131.22(16) ?
    O15 Cr3 O1 Cr2 . . . .  -4E1(3)
                                   ?
    O10 Cr2 O1 Cr1 . . . . -137.26(15) ?
    O9 Cr2 O1 Cr1 . . . . -47.68(16) ?
    O3 Cr2 O1 Cr1 . . . . 43.85(16) ?
    O4 Cr2 O1 Cr1 . . . . 131.99(15) ?
    N1 Cr2 O1 Cr1 . . . . 32.8(19) ?
    O10 Cr2 O1 Cr3 . . . . 41.69(16) ?
    O9 Cr2 O1 Cr3 . . . . 131.27(15) ?
    O3 Cr2 O1 Cr3 . . . . -137.21(15) ?
    O4 Cr2 O1 Cr3 . . . . -49.07(16) ?
    N1 Cr2 O1 Cr3 . . . . -148.3(17) ?
    O3 C1 O2 Cr1 . . . . -9.1(5) ?
    C2 C1 O2 Cr1 . . . . 167.7(2) ?
    O1 Cr1 O2 C1 . . . . 30.3(3) ?
    O8 Cr1 O2 C1 . . . . -65.8(3) ?
    O13 Cr1 O2 C1 . . . . -150.8(4) ?
    O7 Cr1 O2 C1 . . . . 125.4(3) ?
    O14 Cr1 O2 C1 . . . . -149.8(3) ?
    O2 C1 O3 Cr2 . . . . 2.7(5) ?
    C2 C1 O3 Cr2 . . . . -174.2(2) ?
    O1 Cr2 O3 C1 . . . . -19.3(3) ?
    O10 Cr2 O3 C1 . . . . 168.2(6) ?
    O9 Cr2 O3 C1 . . . . 74.6(3) ?
    O4 Cr2 O3 C1 . . . . -112.8(3) ?
    N1 Cr2 O3 C1 . . . . 159.9(3) ?
    O5 C3 O4 Cr2 . . . . -21.2(5) ?
    C4 C3 O4 Cr2 . . . . 163.1(2) ?
    O1 Cr2 O4 C3 . . . . 39.6(3) ?
    O10 Cr2 O4 C3 . . . . -54.9(3) ?
    O9 Cr2 O4 C3 . . . . -143.0(8) ?
    O3 Cr2 O4 C3 . . . . 133.4(3) ?
    N1 Cr2 O4 C3 . . . . -144.4(3) ?
    O4 C3 O5 Cr3 . . . . 7.1(5) ?
    C4 C3 O5 Cr3 . . . . -177.4(2) ?
    O1 Cr3 O5 C3 . . . . -17.4(3) ?
    O11 Cr3 O5 C3 . . . . 77.5(3) ?
    O12 Cr3 O5 C3 . . . . 169.1(4) ?
    O6 Cr3 O5 C3 . . . . -110.9(3) ?
    O15 Cr3 O5 C3 . . . . 162.3(3) ?
    O7 C5 O6 Cr3 . . . . -2.0(7) ?
    C6 C5 O6 Cr3 . . . . 176.4(3) ?
    O1 Cr3 O6 C5 . . . . 29.2(4) ?
    O11 Cr3 O6 C5 . . . . -139.1(8) ?
    O12 Cr3 O6 C5 . . . . -66.3(4) ?
    O5 Cr3 O6 C5 . . . . 125.2(4) ?
    O15 Cr3 O6 C5 . . . . -150.8(4) ?
    O6 C5 O7 Cr1 . . . . -9.9(8) ?
    C6 C5 O7 Cr1 . . . . 171.7(3) ?
    O1 Cr1 O7 C5 . . . . -10.8(4) ?
    O8 Cr1 O7 C5 . . . . 169.4(7) ?
    O2 Cr1 O7 C5 . . . . -107.0(4) ?
    O13 Cr1 O7 C5 . . . . 84.8(4) ?
    O14 Cr1 O7 C5 . . . . 166.9(4) ?
    O9 C7 O8 Cr1 . . . . -5.3(7) ?
    C8 C7 O8 Cr1 . . . . 177.1(3) ?
    O1 Cr1 O8 C7 . . . . -13.9(4) ?
    O2 Cr1 O8 C7 . . . . 82.6(4) ?
    O13 Cr1 O8 C7 . . . . -109.3(4) ?
    O7 Cr1 O8 C7 . . . . 166.0(7) ?
    O14 Cr1 O8 C7 . . . . 168.5(4) ?
    O8 C7 O9 Cr2 . . . . -5.1(6) ?
    C8 C7 O9 Cr2 . . . . 172.6(3) ?
    O1 Cr2 O9 C7 . . . . 29.4(4) ?
    O10 Cr2 O9 C7 . . . . 123.8(4) ?
    O3 Cr2 O9 C7 . . . . -64.6(4) ?
    O4 Cr2 O9 C7 . . . . -148.0(8) ?
    N1 Cr2 O9 C7 . . . . -146.6(4) ?
    O11 C9 O10 Cr2 . . . . -15.3(6) ?
    C10 C9 O10 Cr2 . . . . 163.1(2) ?
    O1 Cr2 O10 C9 . . . . -5.6(3) ?
    O9 Cr2 O10 C9 . . . . -99.3(3) ?
    O3 Cr2 O10 C9 . . . . 166.9(6) ?
    O4 Cr2 O10 C9 . . . . 88.1(3) ?
    N1 Cr2 O10 C9 . . . . 175.1(3) ?
    O10 C9 O11 Cr3 . . . . -1.6(5) ?
    C10 C9 O11 Cr3 . . . . -180.0(2) ?
    O1 Cr3 O11 C9 . . . . 32.0(3) ?
    O12 Cr3 O11 C9 . . . . 127.5(3) ?
    O5 Cr3 O11 C9 . . . . -64.2(3) ?
    O6 Cr3 O11 C9 . . . . -159.7(8) ?
    O15 Cr3 O11 C9 . . . . -148.0(3) ?
    O13 C11 O12 Cr3 . . . . -5.7(5) ?
    C12 C11 O12 Cr3 . . . . 175.46(19) ?
    O1 Cr3 O12 C11 . . . . -10.1(3) ?
    O11 Cr3 O12 C11 . . . . -104.6(3) ?
    O5 Cr3 O12 C11 . . . . 163.4(4) ?
    O6 Cr3 O12 C11 . . . . 83.5(3) ?
    O15 Cr3 O12 C11 . . . . 170.3(3) ?
    O12 C11 O13 Cr1 . . . . -7.8(5) ?
    C12 C11 O13 Cr1 . . . . 171.06(19) ?
    O1 Cr1 O13 C11 . . . . 31.7(3) ?
    O8 Cr1 O13 C11 . . . . 127.6(3) ?
    O2 Cr1 O13 C11 . . . . -147.2(4) ?
    O7 Cr1 O13 C11 . . . . -63.6(3) ?
    O14 Cr1 O13 C11 . . . . -148.2(3) ?
    O1 Cr1 O14 C13 . . . . -150(2) ?
    O8 Cr1 O14 C13 . . . . -58.2(3) ?
    O2 Cr1 O14 C13 . . . . 32.6(2) ?
    O13 Cr1 O14 C13 . . . . -147.6(3) ?
    O7 Cr1 O14 C13 . . . . 121.3(3) ?
    O1 Cr3 O15 C14 . . . .  14E1(3)
                                   ?
    O11 Cr3 O15 C14 . . . . 150.3(4) ?
    O12 Cr3 O15 C14 . . . . -121.0(4) ?
    O5 Cr3 O15 C14 . . . . 57.7(3) ?
    O6 Cr3 O15 C14 . . . . -31.4(4) ?
loop_
    _geom_hbond_atom_site_label_D
    _geom_hbond_atom_site_label_H
    _geom_hbond_atom_site_label_A
    _geom_hbond_site_symmetry_A
    _geom_hbond_distance_DH
    _geom_hbond_distance_HA
    _geom_hbond_distance_DA
    _geom_hbond_angle_DHA
    O16 H16F N1 2_565 0.96 1.85 2.734(4) 151.1
    O16 H16F O3 2_565 0.96 2.36 2.972(3) 121.5
    O16 H16F O9 2_565 0.96 2.54 3.254(5) 131.5
    O16 H16F N2 2_565 0.96 2.63 3.370(5) 133.9
    O15 H15A N1 2 0.83 1.91 2.621(5) 143.5
    O15 H15A N2 2 0.83 2.58 3.332(5) 151.6
    O14 H14D O16 . 0.82 2.03 2.602(5) 126.2
