# Supplementary material for: Hexa-μ2-acetato-κ12 O:O′-(azido-κN)bis­(methanol-κO)-μ3-oxido-trichromium(III) methanol monosolvate
Source: Acta Crystallogr Sect E Struct Rep Online. 2011 Oct 5;67(Pt 11):m1483. doi: 10.1107/S1600536811039699 (PMC3246918; doi:10.1107/S1600536811039699)
Supplement: Supplementary file 2 [file e-67-m1483-Isup2.hkl]

# 
# h,k,l, Fc-squared, Fo-squared, sigma(Fo-squared) and status flag 
# 
data_I
_shelx_title ' y in Cc' 
_shelx_refln_list_code          4 
_shelx_F_calc_maximum      491.43 
_exptl_crystal_F_000      1364.00 
_reflns_d_resolution_high  0.8144 
 
loop_ 
 _symmetry_equiv_pos_as_xyz 
 'x, y, z' 
 'x, -y, z+1/2' 
 'x+1/2, y+1/2, z' 
 'x+1/2, -y+1/2, z+1/2' 
 
_cell_length_a    21.1647 
_cell_length_b    10.6094 
_cell_length_c    15.6407 
_cell_angle_alpha  90.000 
_cell_angle_beta  130.484 
_cell_angle_gamma  90.000 
 
_shelx_F_squared_multiplier     1.000 
 
loop_ 
 _refln_index_h 
 _refln_index_k 
 _refln_index_l 
 _refln_F_squared_calc 
 _refln_F_squared_meas 
 _refln_F_squared_sigma 
 _refln_observed_status 
  22   2 -18      303.18      305.45     48.82 o 
  21   1 -17       38.41      192.79    141.46 o 
  23   1 -17        4.77      237.85    153.98 o 
  20   2 -17     1028.28      858.77    192.79 o 
  22   2 -17      567.68     1269.38    249.12 o 
  19   3 -17      143.45      388.08    284.17 o 
  21   3 -17      183.09      260.39     92.64 o 
  18   4 -17        9.57       76.36    304.20 o 
  20   4 -17      138.33      147.72     17.53 o 
  19   5 -17       91.07       73.86    256.63 o 
  20   0 -16      255.87      448.17    366.79 o 
  22   0 -16       71.54       71.36     33.80 o 
  19   1 -16      957.46      922.62     58.84 o 
  21   1 -16      161.42      281.67    331.74 o 
  23   1 -16      363.97      471.95    204.05 o 
  18   2 -16       96.68      133.95    192.79 o 
  20   2 -16       56.03      161.49    365.54 o 
  22   2 -16      168.02      244.11    163.99 o 
  17   3 -16       95.87       76.36      7.51 o 
  19   3 -16      367.93      389.33    257.88 o 
  21   3 -16       92.96      155.23    329.24 o 
  23   3 -16      118.10      294.19    107.66 o 
  18   4 -16      525.47      502.00    201.55 o 
  20   4 -16      103.79      123.93    117.67 o 
  22   4 -16       34.48      194.04     98.90 o 
  17   5 -16        1.39       27.54    180.27 o 
  19   5 -16      997.08     1554.81    336.75 o 
  21   5 -16      628.85      574.60     27.54 o 
  16   6 -16       44.29       78.87    364.29 o 
  18   6 -16      178.74      292.93     80.12 o 
  20   6 -16      295.28      552.07    360.54 o 
  17   1 -15       95.13      346.76    363.04 o 
  19   1 -15      249.33      192.59     58.53 o 
  21   1 -15      610.22      617.17    186.53 o 
  23   1 -15      114.59      132.70     25.04 o 
  16   2 -15     1125.47     1775.13    274.16 o 
  18   2 -15      603.54      623.43     96.39 o 
  20   2 -15      684.24      809.95    272.91 o 
  22   2 -15      528.65     1387.06    306.71 o 
  15   3 -15      181.10      364.29    174.01 o 
  17   3 -15      386.34      436.90    152.73 o 
  19   3 -15      282.29      525.78    254.13 o 
  21   3 -15       37.82       98.90    237.85 o 
  23   3 -15      120.35      167.75    371.80 o 
  16   4 -15      304.90      459.43    275.41 o 
  18   4 -15      483.77     1079.10    259.13 o 
  20   4 -15      241.49      271.65     47.57 o 
  22   4 -15       85.16      433.14    345.51 o 
  15   5 -15     1746.97     1728.82     92.64 o 
  17   5 -15      891.08      993.98    199.05 o 
  19   5 -15      874.12      860.03     51.33 o 
  21   5 -15      105.63      161.49     53.83 o 
  16   6 -15        4.22       71.36    137.70 o 
  18   6 -15       43.82       72.61     58.84 o 
  20   6 -15       33.85      115.17     40.06 o 
  15   7 -15      336.06      239.10    182.77 o 
  17   7 -15        2.57       23.79    260.39 o 
  19   7 -15        0.55       66.35    225.33 o 
  16   0 -14       81.21       80.12     13.77 o 
  18   0 -14      675.30     1480.95    300.45 o 
  20   0 -14     1617.97     1538.53    191.53 o 
  22   0 -14      378.72      415.62    290.43 o 
  15   1 -14      455.78      659.73    336.75 o 
  17   1 -14      597.15      532.80    108.71 o 
  19   1 -14      997.68      806.57    228.14 o 
  21   1 -14     2100.49     1737.58     25.04 o 
  23   1 -14      671.44     1224.32    255.38 o 
  14   2 -14     2848.94     2726.55    205.30 o 
  16   2 -14      376.86      353.02     77.62 o 
  18   2 -14      198.92      391.83    161.49 o 
  20   2 -14      306.12      368.05    107.66 o 
  22   2 -14      195.09      225.33    360.54 o 
  15   3 -14       83.77       90.13     28.79 o 
  17   3 -14      771.81      713.56     18.78 o 
  19   3 -14      580.13      679.76    343.01 o 
  21   3 -14      310.51      508.25    373.05 o 
  23   3 -14      420.77      604.65    316.72 o 
  14   4 -14     1176.38     1641.19    227.84 o 
  16   4 -14      721.01      831.23    191.53 o 
  18   4 -14      175.88      295.44    117.67 o 
  20   4 -14      366.77      481.97    321.73 o 
  22   4 -14      702.06     1142.95    141.46 o 
  13   5 -14       49.50      182.77     83.87 o 
  15   5 -14      153.00      464.44    321.73 o 
  17   5 -14      679.99      947.66    122.68 o 
  19   5 -14      250.49      282.92    264.14 o 
  21   5 -14       88.14       96.39    120.18 o 
  14   6 -14      991.68     1781.39    349.27 o 
  16   6 -14     1306.65     1077.85    296.69 o 
  18   6 -14      997.49     1362.02    177.76 o 
  20   6 -14      110.80      220.33    117.67 o 
  22   6 -14       22.42      192.79    152.73 o 
  13   7 -14      219.35      418.12    167.75 o 
  15   7 -14       56.23      309.21    255.38 o 
  17   7 -14       95.39      265.39    116.42 o 
  19   7 -14      240.70      296.69    291.68 o 
  14   8 -14      473.05      789.92     85.13 o 
  16   8 -14      234.14      401.85    304.20 o 
  18   8 -14      364.65      552.07    325.48 o 
  13   1 -13      164.71      200.30    224.08 o 
  15   1 -13      131.16      177.16    149.60 o 
  17   1 -13     1175.26     1211.80    264.14 o 
  19   1 -13      682.90      737.60    141.40 o 
  21   1 -13      214.68      425.92    131.55 o 
  23   1 -13        7.07       70.10    226.59 o 
  14   2 -13      371.71      466.94    110.16 o 
  16   2 -13      787.46      833.48    119.98 o 
  18   2 -13     3439.05     3382.52    327.99 o 
  20   2 -13     2324.22     1960.41    197.79 o 
  22   2 -13     1083.81     1209.29    112.67 o 
  13   3 -13     1126.45      928.88    265.39 o 
  15   3 -13      212.78      187.78     31.30 o 
  17   3 -13      246.72      423.13    128.94 o 
  19   3 -13      678.34      728.58    204.05 o 
  21   3 -13      510.13      668.49    271.65 o 
  23   3 -13      185.99      189.03    103.90 o 
  12   4 -13      801.55      748.61    339.25 o 
  14   4 -13     2110.95     2183.24     75.11 o 
  16   4 -13      348.15      245.36     36.30 o 
  18   4 -13      186.06      421.88    185.27 o 
  20   4 -13       85.39      110.16    122.68 o 
  22   4 -13      339.06      463.19    361.79 o 
  13   5 -13     1956.52     2225.80    257.88 o 
  15   5 -13     2284.40     1899.07    145.22 o 
  17   5 -13      706.44      587.12      6.26 o 
  19   5 -13      536.43      507.00    226.59 o 
  21   5 -13      501.69      481.97    169.00 o 
  12   6 -13     1169.12     1067.83     31.30 o 
  14   6 -13       76.68      267.90    373.05 o 
  16   6 -13       96.96      423.13    359.28 o 
  18   6 -13      398.67      473.20     98.90 o 
  20   6 -13       76.64       95.14     68.85 o 
  22   6 -13       65.96       91.39    112.67 o 
  13   7 -13      140.47      176.51    240.36 o 
  15   7 -13      445.26      378.06     82.62 o 
  17   7 -13      414.28      736.09    118.93 o 
  19   7 -13      737.86     1174.24    133.95 o 
  21   7 -13      407.72      881.31    117.67 o 
  12   8 -13      316.98      439.40    335.50 o 
  14   8 -13      129.73       72.61     96.39 o 
  16   8 -13       48.88      170.25     76.36 o 
  18   8 -13      423.53      444.41    305.45 o 
  13   9 -13     1043.05     1892.81    360.54 o 
  15   9 -13      249.51      334.25     91.39 o 
  14   0 -12     3045.49     2546.28     12.52 o 
  16   0 -12     2402.86     2585.09    145.22 o 
  18   0 -12       18.69      329.24    239.10 o 
  20   0 -12      216.54      363.04    311.71 o 
  22   0 -12       63.26      135.20    241.61 o 
  13   1 -12     1848.35     1876.54    205.30 o 
  15   1 -12     2377.86     2257.62    220.05 o 
  17   1 -12     1144.60     1019.69    157.73 o 
  19   1 -12      674.57     1105.51    199.67 o 
  21   1 -12      632.27      547.36    223.46 o 
  23   1 -12      751.01      552.07     52.58 o 
  12   2 -12      925.43      828.73    132.70 o 
  14   2 -12      159.96      180.27    210.31 o 
  16   2 -12      193.30      382.38    207.88 o 
  18   2 -12      321.94      256.63    259.13 o 
  20   2 -12      338.21      436.90    373.05 o 
  22   2 -12      392.49      423.13    110.16 o 
  11   3 -12       85.77       92.64    185.27 o 
  13   3 -12      206.70      212.82     11.27 o 
  15   3 -12     1572.73     1513.50    249.12 o 
  17   3 -12      416.66      236.60     85.13 o 
  19   3 -12      618.09      644.71    126.44 o 
  21   3 -12      742.46     1429.62    296.69 o 
  23   3 -12      386.99      500.74     16.27 o 
  12   4 -12     1123.25      933.89    190.28 o 
  14   4 -12      644.27      558.33    344.26 o 
  16   4 -12       18.12       95.14    297.94 o 
  18   4 -12     1156.64      930.13    210.31 o 
  20   4 -12      354.02      450.67    370.55 o 
  22   4 -12       72.51      169.00    111.42 o 
  11   5 -12     1450.89     1788.91    235.35 o 
  13   5 -12      484.38      527.03    163.99 o 
  15   5 -12      265.16      426.88    160.24 o 
  17   5 -12      410.98      475.71     96.39 o 
  19   5 -12      571.99      481.97      1.25 o 
  21   5 -12       67.30      210.31    245.36 o 
  10   6 -12     1517.06     2135.67    280.42 o 
  12   6 -12      178.51      311.71    131.45 o 
  14   6 -12      175.95      304.20    338.00 o 
  16   6 -12      118.75      305.45    138.96 o 
  18   6 -12      404.44      395.59    309.21 o 
  20   6 -12     1062.28     1238.09    112.67 o 
  22   6 -12      534.83      727.33     51.33 o 
  11   7 -12       38.28       80.12     30.04 o 
  13   7 -12      726.65      652.22     42.56 o 
  15   7 -12       57.38       36.30    136.45 o 
  17   7 -12       91.96       81.37    133.95 o 
  19   7 -12      122.87      108.91     21.28 o 
  21   7 -12      203.94      464.44    319.22 o 
  12   8 -12     2789.64     3079.57    359.28 o 
  14   8 -12     1221.62     1020.26     35.05 o 
  16   8 -12     1358.56     1648.70    170.25 o 
  18   8 -12     1851.81     1263.12     12.52 o 
  20   8 -12      669.67      838.74    296.69 o 
  11   9 -12      579.14      503.25    142.71 o 
  13   9 -12      733.90      992.72    176.51 o 
  15   9 -12      519.45      445.66    301.70 o 
  17   9 -12      420.91      518.27    175.26 o 
  12  10 -12        0.96       12.52    301.70 o 
  11   1 -11      549.12      627.18    108.91 o 
  13   1 -11     1173.13     1259.76    187.78 o 
  15   1 -11      133.72      222.74     97.02 o 
  17   1 -11     1248.76     1534.87    298.57 o 
  19   1 -11      386.44      446.29    237.23 o 
  21   1 -11      138.29      220.21    110.48 o 
  23   1 -11     1164.23     1586.10    374.31 o 
  10   2 -11     3161.34     3420.08    246.62 o 
  12   2 -11     4527.55     4372.74     68.85 o 
  14   2 -11     5095.85     4387.07    131.55 o 
  16   2 -11     3543.40     3407.31    207.95 o 
  18   2 -11      917.91      996.58    254.75 o 
  20   2 -11      285.32      379.31    363.04 o 
  22   2 -11       43.42       83.87    133.95 o 
  11   3 -11     1558.07     2056.80    205.30 o 
  13   3 -11       33.59      108.91    327.99 o 
  15   3 -11      229.31      291.68    201.55 o 
  17   3 -11      407.74      547.06    345.51 o 
  19   3 -11      966.46     1374.54    350.52 o 
  21   3 -11      504.23      528.28    118.93 o 
  23   3 -11      408.96      332.99      1.25 o 
  10   4 -11      184.63      272.91    343.01 o 
  12   4 -11      271.06      481.97    206.56 o 
  14   4 -11     1506.30     1195.52     12.52 o 
  16   4 -11     1625.99     1872.78    310.46 o 
  18   4 -11     1069.36     1557.31    180.27 o 
  20   4 -11     1066.59     1336.98    120.18 o 
  22   4 -11      814.38     1035.29    316.72 o 
   9   5 -11     1424.40     1607.39    120.18 o 
  11   5 -11     2006.92     1950.39    130.19 o 
  13   5 -11      464.75      603.40    177.76 o 
  15   5 -11      153.46      336.75    196.54 o 
  17   5 -11     2873.73     3219.78    340.51 o 
  19   5 -11     2534.02     2180.74     36.30 o 
  21   5 -11     1138.44     1184.26     91.39 o 
  10   6 -11     1309.13     1909.08    220.33 o 
  12   6 -11     1078.41      936.39     53.83 o 
  14   6 -11       22.80       87.63    176.51 o 
  16   6 -11      178.72      266.65    346.76 o 
  18   6 -11      506.57      658.48    314.22 o 
  20   6 -11      120.87      106.41     11.27 o 
  22   6 -11      114.58      257.88     90.13 o 
   9   7 -11     1831.66     2262.11    363.04 o 
  11   7 -11      414.22      481.97    196.54 o 
  13   7 -11      369.11      490.73    227.84 o 
  15   7 -11     1546.00     1637.43    182.77 o 
  17   7 -11      697.54      932.63    156.48 o 
  19   7 -11      598.19      674.75    141.46 o 
  21   7 -11      107.08      265.39    351.77 o 
  10   8 -11        1.92       13.77      5.01 o 
  12   8 -11      331.24      450.67    121.43 o 
  14   8 -11      154.87      399.34    334.25 o 
  16   8 -11      389.83      539.55    296.69 o 
  18   8 -11      182.89      453.17    370.55 o 
  20   8 -11      214.66      325.48    346.76 o 
  11   9 -11     1396.30     1463.42     81.37 o 
  13   9 -11      970.06     1657.46    271.65 o 
  15   9 -11      679.87      809.95    151.47 o 
  17   9 -11      535.95      588.37    234.10 o 
  10  10 -11      738.15      567.09     96.39 o 
  12  10 -11      348.57      285.42     92.64 o 
  14  10 -11       50.50      265.39    176.51 o 
  10   0 -10     2114.14     2001.72    167.75 o 
  12   0 -10     1038.70     1055.32     75.11 o 
  14   0 -10     4868.80     4953.60    236.60 o 
  16   0 -10     1692.05     1374.54     28.79 o 
  18   0 -10     2118.83     2023.00     61.34 o 
  20   0 -10     2075.95     2219.54    299.19 o 
  22   0 -10      685.19     1220.56    257.88 o 
   9   1 -10     7448.48     6904.00    310.46 o 
  11   1 -10    10018.49     8766.37     52.58 o 
  13   1 -10     5404.06     5026.34    114.42 o 
  15   1 -10      480.41      683.67    192.46 o 
  17   1 -10      279.92      237.39     55.71 o 
  19   1 -10     1453.04     1517.29     23.68 o 
  21   1 -10      812.54      879.63     82.00 o 
  23   1 -10     1102.72      970.19     71.36 o 
  10   2 -10     4903.68     4933.57    161.49 o 
  12   2 -10     4859.35     4375.12    155.59 o 
  14   2 -10     2633.54     2290.12    125.78 o 
  16   2 -10     2661.18     2606.11     78.91 o 
  18   2 -10      299.54      499.61    178.55 o 
  20   2 -10      527.76      481.97    374.31 o 
  22   2 -10      456.48      652.22    226.59 o 
   9   3 -10     6703.05     5893.75     57.59 o 
  11   3 -10     7514.77     7091.78    275.41 o 
  13   3 -10     7061.68     5861.61    144.59 o 
  15   3 -10     2699.69     2312.18     36.30 o 
  17   3 -10      261.15      548.31    292.93 o 
  19   3 -10      188.42      212.82     67.60 o 
  21   3 -10       42.28      189.03    209.06 o 
  23   3 -10      286.29      388.08    132.70 o 
   8   4 -10     1901.80     2079.34    287.93 o 
  10   4 -10     1395.33     1751.35    176.51 o 
  12   4 -10     1148.23     1524.76    354.28 o 
  14   4 -10      943.40     1062.83    350.52 o 
  16   4 -10     1164.61     1145.45    250.37 o 
  18   4 -10        4.51      275.41    356.78 o 
  20   4 -10      856.53     1052.81    122.68 o 
  22   4 -10     1373.84     1448.40     42.56 o 
   9   5 -10      318.68      289.18     23.79 o 
  11   5 -10      699.37      550.82    361.79 o 
  13   5 -10      954.83      931.38    310.46 o 
  15   5 -10      331.37      269.15      1.25 o 
  17   5 -10      915.08     1399.58    150.22 o 
  19   5 -10      392.64      294.19      8.76 o 
  21   5 -10      269.57      320.48     75.11 o 
   8   6 -10      587.02      836.24    348.02 o 
  10   6 -10      226.93      279.16    244.11 o 
  12   6 -10      975.56     1475.94    156.48 o 
  14   6 -10     1285.83     1637.43    371.80 o 
  16   6 -10     2627.51     2075.58      3.76 o 
  18   6 -10     2636.28     2749.08    284.17 o 
  20   6 -10      651.50      552.07    239.10 o 
  22   6 -10        4.13       97.64     66.35 o 
   9   7 -10      607.28      615.91    103.90 o 
  11   7 -10     2200.48     2766.61    246.62 o 
  13   7 -10     1717.24     1813.94    217.82 o 
  15   7 -10     1406.10     1674.99    148.97 o 
  17   7 -10      495.69      610.91    309.21 o 
  19   7 -10        6.07      121.43    345.51 o 
  21   7 -10       81.97      281.67    282.92 o 
   8   8 -10     2322.71     2178.23     43.82 o 
  10   8 -10     1392.52     1871.53    207.81 o 
  12   8 -10      894.34     1359.52    230.34 o 
  14   8 -10     1119.29     1244.35    215.32 o 
  16   8 -10      329.14      356.78    191.53 o 
  18   8 -10       57.53       48.82     31.30 o 
  20   8 -10      116.80      102.65     91.39 o 
   9   9 -10      759.64      668.49    329.24 o 
  11   9 -10       68.13      204.05     97.64 o 
  13   9 -10       41.80      152.73    345.51 o 
  15   9 -10       69.14      219.08    306.71 o 
  17   9 -10      700.60      850.01     45.07 o 
  10  10 -10      500.35      474.45     95.14 o 
  12  10 -10      511.64      659.73    353.02 o 
  14  10 -10       70.26       73.86     32.55 o 
  16  10 -10        2.16        6.26      2.50 o 
  11  11 -10      154.74      307.96    133.95 o 
   9   1  -9      499.15      449.42     87.63 o 
  11   1  -9      710.06      730.19    204.61 o 
  13   1  -9     4739.68     5105.82    228.59 o 
  15   1  -9     3315.17     2978.38     56.48 o 
  17   1  -9     1947.08     1736.41    488.22 o 
  19   1  -9      804.94      930.20    165.87 o 
  21   1  -9      728.48      726.70    153.85 o 
  23   1  -9      186.50      229.09    363.04 o 
   8   2  -9    14806.14    16123.93    338.00 o 
  10   2  -9    17054.80    16075.11     97.64 o 
  12   2  -9     2151.63     2810.66    177.26 o 
  14   2  -9     1121.04     1101.34     28.27 o 
  16   2  -9      454.18      492.57    198.61 o 
  18   2  -9     1679.32     2044.11    207.18 o 
  20   2  -9     1600.02     1266.88     40.06 o 
  22   2  -9      462.53      491.98    190.28 o 
   7   3  -9      528.60      632.19    148.97 o 
   9   3  -9     4120.12     3994.68    261.64 o 
  11   3  -9     1040.08     1009.00    267.90 o 
  13   3  -9     4788.66     4699.15    172.76 o 
  15   3  -9     1487.09     1649.95    279.16 o 
  17   3  -9      314.66      255.38     12.52 o 
  19   3  -9       26.59      121.43    235.35 o 
  21   3  -9     1412.96     1745.09    148.97 o 
  23   3  -9     1178.50     1208.04     62.59 o 
   8   4  -9     8445.59     7590.01     20.03 o 
  10   4  -9    10820.79     9615.52    177.76 o 
  12   4  -9    10772.73     9649.32    196.54 o 
  14   4  -9     4171.00     3844.46    306.71 o 
  16   4  -9     1116.97     1450.90    311.71 o 
  18   4  -9     1188.71     1240.59    158.99 o 
  20   4  -9      291.85      414.36    306.71 o 
  22   4  -9      256.78      277.91     27.54 o 
   7   5  -9     3149.01     3735.54    330.49 o 
   9   5  -9     2501.38     2616.38     92.64 o 
  11   5  -9      944.05      814.96    111.42 o 
  13   5  -9      768.82     1021.52    226.59 o 
  15   5  -9     1974.11     1735.08    312.96 o 
  17   5  -9      731.98      961.43    351.77 o 
  19   5  -9      410.92      637.20    224.08 o 
  21   5  -9       85.10      157.73    205.30 o 
   8   6  -9     1011.62     1065.33    222.83 o 
  10   6  -9     2085.06     2083.09     82.62 o 
  12   6  -9      296.06      260.39     68.85 o 
  14   6  -9      353.98      356.78     61.34 o 
  16   6  -9     1052.82     1375.79    165.25 o 
  18   6  -9      438.84      461.94    373.05 o 
  20   6  -9      972.87      823.72    210.31 o 
  22   6  -9      450.32      338.00     27.54 o 
   7   7  -9     2252.13     2143.18    257.88 o 
   9   7  -9      131.93      190.28     72.61 o 
  11   7  -9      629.84      676.00    245.36 o 
  13   7  -9       43.80      192.79    254.13 o 
  15   7  -9       35.45      103.90    334.25 o 
  17   7  -9       96.20      316.72    373.05 o 
  19   7  -9      294.58      589.63    338.00 o 
  21   7  -9       38.67      280.42    179.02 o 
   8   8  -9       58.71       97.64    334.25 o 
  10   8  -9      106.25      269.15    143.96 o 
  12   8  -9      187.50      200.30     21.28 o 
  14   8  -9     1113.46     1174.24    102.65 o 
  16   8  -9      499.26      419.37     21.28 o 
  18   8  -9        6.72       26.29     72.61 o 
  20   8  -9       58.28      161.49     71.36 o 
   7   9  -9     1836.88     1708.79    146.47 o 
   9   9  -9      298.62      404.35    250.37 o 
  11   9  -9       74.08      250.37    174.01 o 
  13   9  -9      521.99      618.42    306.71 o 
  15   9  -9      366.05      461.94    163.99 o 
  17   9  -9       99.59      295.44    235.35 o 
   8  10  -9       16.34       83.87    211.56 o 
  10  10  -9       49.79       58.84     52.58 o 
  12  10  -9       64.71      242.86    339.25 o 
  14  10  -9      249.27      435.65    249.12 o 
  16  10  -9     1195.24     1178.00    103.90 o 
  11  11  -9       50.14      161.49     52.58 o 
  13  11  -9       12.60       28.79      1.25 o 
   8   0  -8     3845.04     3138.41    224.08 o 
  10   0  -8    19231.45    19761.83    286.68 o 
  12   0  -8     7952.34     7524.92    315.47 o 
  14   0  -8     5775.74     5475.63    155.23 o 
  16   0  -8     8336.70     7628.82    282.92 o 
  18   0  -8     5541.23     4815.90    146.47 o 
  20   0  -8      802.95     1096.63    256.63 o 
  22   0  -8      301.18      544.56    269.15 o 
   7   1  -8     4727.05     4674.44     57.59 o 
   9   1  -8      825.76      717.72     53.20 o 
  11   1  -8    11504.08    10760.95    249.12 o 
  13   1  -8     1647.31     1555.03    184.02 o 
  15   1  -8      963.03     1006.30    121.17 o 
  17   1  -8     2236.19     2665.07    176.50 o 
  19   1  -8     1855.64     1682.09    171.27 o 
  21   1  -8      226.70      348.73     84.09 o 
  23   1  -8        5.60       48.82    335.50 o 
   8   2  -8     2995.21     3033.25    291.68 o 
  10   2  -8     2360.17     2681.17     90.13 o 
  12   2  -8     4102.60     3828.58    342.38 o 
  14   2  -8     1203.41     1070.34    205.30 o 
  16   2  -8      652.00      833.69    156.38 o 
  18   2  -8      100.17      177.08    132.07 o 
  20   2  -8      375.02      309.21     10.01 o 
  22   2  -8       69.98      341.76    307.96 o 
   7   3  -8     3871.61     3937.09    363.04 o 
   9   3  -8     4304.76     4757.06    348.02 o 
  11   3  -8     3446.81     3742.44     50.07 o 
  13   3  -8      380.10      341.51     76.70 o 
  15   3  -8     2660.48     3093.34    326.73 o 
  17   3  -8     2016.27     2498.71    254.13 o 
  19   3  -8     1063.67     1151.71     71.36 o 
  21   3  -8      503.69      560.83    282.92 o 
   6   4  -8     2463.23     3000.70    344.26 o 
   8   4  -8     2331.33     1980.44      6.26 o 
  10   4  -8     7173.84     6298.10     78.87 o 
  12   4  -8    12955.94    12695.09    133.95 o 
  14   4  -8     2945.51     2691.49    284.17 o 
  16   4  -8      476.05      684.77    364.29 o 
  18   4  -8       44.75      106.41    180.27 o 
  20   4  -8      172.25      329.24    242.86 o 
  22   4  -8      501.46      587.12    161.49 o 
   9   5  -8     2945.64     3213.48    276.66 o 
  11   5  -8     3818.42     3655.43     73.86 o 
  13   5  -8     2297.37     2199.51     77.62 o 
  15   5  -8      700.58      692.28    126.44 o 
  17   5  -8      202.17      384.32    370.55 o 
  19   5  -8       86.41      102.65    309.21 o 
  21   5  -8      167.05      460.68    305.45 o 
   6   6  -8     7034.24     6458.33    133.95 o 
   8   6  -8     3861.28     3692.34    121.43 o 
  10   6  -8     2990.59     3395.04    305.45 o 
  12   6  -8      704.05      567.09     42.56 o 
  14   6  -8      354.22      504.50    219.08 o 
  16   6  -8      140.40      295.44    126.44 o 
  18   6  -8      293.07      459.43    266.65 o 
  20   6  -8      165.63      301.70    307.96 o 
  22   6  -8      874.80      822.47    199.05 o 
   7   7  -8      990.24      993.69    232.93 o 
   9   7  -8      168.88      153.98    247.87 o 
  11   7  -8      171.07      230.34    234.10 o 
  13   7  -8      798.93      723.57     25.04 o 
  15   7  -8      559.19      701.04    206.56 o 
  17   7  -8      847.22      642.20      3.76 o 
  19   7  -8      421.22      662.23    321.73 o 
  21   7  -8      465.83      495.74    161.49 o 
   6   8  -8     3861.22     3247.62    123.31 o 
   8   8  -8      255.56      381.82    158.99 o 
  10   8  -8       26.07      187.78     91.39 o 
  12   8  -8     1559.39     1553.56    106.41 o 
  14   8  -8     1202.15     1375.79    175.26 o 
  16   8  -8      876.58     1095.38    120.18 o 
  18   8  -8      645.72      529.54     40.06 o 
  20   8  -8      305.04      219.08    131.45 o 
   7   9  -8      549.85      595.88    132.70 o 
   9   9  -8       58.22      349.27    257.88 o 
  11   9  -8      160.09      270.40    207.81 o 
  13   9  -8     1439.04     2200.77    332.99 o 
  15   9  -8     2400.62     2035.52     20.03 o 
  17   9  -8      984.39     1554.81    235.35 o 
   8  10  -8      113.94      245.36    215.32 o 
  10  10  -8      671.80     1121.66    135.20 o 
  12  10  -8      750.06     1011.50    103.90 o 
  14  10  -8      131.98      441.91    348.02 o 
  16  10  -8      338.59      504.50    211.56 o 
  13  11  -8      264.85      426.88    143.96 o 
   7   1  -7     5510.51     5704.02    195.56 o 
   9   1  -7    22683.65    22157.82    326.73 o 
  11   1  -7     7608.42     7293.64    202.18 o 
  13   1  -7     2856.80     2900.84    159.61 o 
  15   1  -7     3908.87     3586.57    328.61 o 
  17   1  -7      339.05      411.37    149.88 o 
  19   1  -7     1065.06      881.32    105.16 o 
  21   1  -7      129.40      140.86     29.82 o 
  23   1  -7      214.20      394.34    182.77 o 
   6   2  -7     5219.88     5659.65    235.35 o 
   8   2  -7    15951.16    15950.38    606.52 o 
  10   2  -7     4969.90     5043.64     88.58 o 
  12   2  -7      925.01      802.67    578.36 o 
  14   2  -7     2701.91     2600.10     25.26 o 
  16   2  -7     2801.67     2734.79    170.25 o 
  18   2  -7      578.30      540.80    148.27 o 
  20   2  -7      356.46      383.07     68.85 o 
  22   2  -7      295.16      424.38     88.88 o 
   5   3  -7     3427.32     3322.43    127.69 o 
   7   3  -7     5949.12     5511.93    151.47 o 
   9   3  -7     5073.39     5316.64    226.59 o 
  11   3  -7    12687.67    11815.04    123.93 o 
  13   3  -7     3427.58     3704.25    132.70 o 
  15   3  -7     1802.33     1818.79    137.70 o 
  17   3  -7      382.24      380.56     80.12 o 
  19   3  -7     2104.61     1975.43     60.09 o 
  21   3  -7      365.75      418.12     81.37 o 
   6   4  -7     6572.08     6952.82    336.75 o 
   8   4  -7    12377.03    11122.13     51.34 o 
  10   4  -7     4793.43     4334.11     78.24 o 
  12   4  -7      493.97      673.50    182.77 o 
  14   4  -7     3138.89     3021.99    194.04 o 
  16   4  -7     1749.32     1651.20     48.82 o 
  18   4  -7     1487.05     1815.19    186.53 o 
  20   4  -7     2156.07     2202.02    116.42 o 
  22   4  -7     1503.42     1975.43    249.12 o 
   5   5  -7     5292.62     5530.71    265.39 o 
   7   5  -7     5612.47     5226.98     70.10 o 
   9   5  -7     5606.67     5522.48    133.27 o 
  11   5  -7     1998.36     2337.22    132.70 o 
  13   5  -7       15.54       73.86    117.67 o 
  15   5  -7      136.12      285.42    143.96 o 
  17   5  -7      599.37      610.91     35.05 o 
  19   5  -7      338.67      302.95    286.68 o 
  21   5  -7     1470.12     2254.60    360.54 o 
   6   6  -7     1118.78     1083.97     17.39 o 
   8   6  -7     1110.94     1192.02     84.17 o 
  10   6  -7     1163.50     1435.29    294.19 o 
  12   6  -7     5626.93     4812.14     16.27 o 
  14   6  -7     1878.25     1932.87     78.87 o 
  16   6  -7     1000.89     1404.58    128.94 o 
  18   6  -7      459.00      624.68    202.80 o 
  20   6  -7      779.25     1698.77    343.01 o 
  22   6  -7     1196.36     1936.62    370.55 o 
   5   7  -7      793.12      815.69    194.73 o 
   7   7  -7      547.69      571.00     87.83 o 
   9   7  -7       73.72      123.27    123.84 o 
  11   7  -7        5.53       98.90    259.13 o 
  13   7  -7      569.99      518.27    266.65 o 
  15   7  -7     1960.05     2275.88    158.99 o 
  17   7  -7     1966.01     1857.76     26.29 o 
  19   7  -7      764.81     1806.43    358.03 o 
  21   7  -7       84.62      266.65    246.62 o 
   4   8  -7     1124.35     1611.14    275.41 o 
   6   8  -7     1089.11     1000.23    339.25 o 
   8   8  -7      291.78      358.77     94.42 o 
  10   8  -7       82.39      148.97    254.13 o 
  12   8  -7      515.82      510.76    366.79 o 
  14   8  -7     1818.33     1791.41     41.31 o 
  16   8  -7      721.33      624.68     96.39 o 
  18   8  -7      314.09      364.29    133.95 o 
   5   9  -7     1093.59     1054.83    240.36 o 
   7   9  -7      349.45      427.51    169.51 o 
   9   9  -7     1011.00     1842.73    374.31 o 
  11   9  -7     1845.06     2012.99    142.71 o 
  13   9  -7       74.24      225.33    241.61 o 
  15   9  -7      120.22      165.25    343.01 o 
  17   9  -7       96.25      296.69    281.67 o 
   4  10  -7      492.14      475.71    169.00 o 
   6  10  -7     2356.13     2315.94    172.76 o 
   8  10  -7     1219.94     1732.57    260.39 o 
  10  10  -7     1784.63     1564.82     23.79 o 
  12  10  -7     1684.59     2040.53    179.02 o 
  14  10  -7     1334.03     1141.69     16.27 o 
  16  10  -7      539.59      525.78    210.31 o 
   5  11  -7      242.62      222.83     40.06 o 
  13  11  -7      439.54      797.43    358.03 o 
   4  12  -7      211.59      286.68     76.36 o 
   6   0  -6    20055.30    22594.79    261.64 o 
   8   0  -6    20227.16    19380.01    329.24 o 
  10   0  -6    17051.38    14902.12     63.84 o 
  12   0  -6     5317.51     4956.11    286.68 o 
  14   0  -6      596.92      598.79    116.56 o 
  16   0  -6     1738.42     1902.82    316.72 o 
  18   0  -6     1054.58     1330.72    121.43 o 
  20   0  -6     1308.08     2180.74    366.79 o 
  22   0  -6     1811.48     1927.86    185.27 o 
   5   1  -6     5950.24     6151.63    314.22 o 
   7   1  -6     4652.78     4917.28    210.31 o 
   9   1  -6     6885.04     7138.15    192.16 o 
  11   1  -6     3113.92     3672.19    172.13 o 
  13   1  -6     1547.96     1620.39     89.88 o 
  15   1  -6     1140.66     1123.20     29.79 o 
  17   1  -6     1468.02     1466.33     80.12 o 
  19   1  -6      118.79      120.65     50.07 o 
  21   1  -6      133.23       96.14     78.24 o 
  23   1  -6      157.49      206.56    182.77 o 
   4   2  -6     5535.97     6308.11    368.05 o 
   6   2  -6     4466.43     4505.44    147.72 o 
   8   2  -6     3566.70     3490.03    180.89 o 
  10   2  -6     5511.52     5345.69    284.80 o 
  12   2  -6      227.66      458.29    142.58 o 
  14   2  -6     2689.43     3028.01    167.12 o 
  16   2  -6     2565.93     2528.27    170.25 o 
  18   2  -6     2356.98     2495.22    168.08 o 
  20   2  -6      156.45      236.60     58.84 o 
  22   2  -6      127.16      221.58    120.18 o 
   5   3  -6     1701.13     1712.54     36.30 o 
   7   3  -6     2044.98     2509.24    170.61 o 
   9   3  -6    10131.50     9910.68    101.90 o 
  11   3  -6     5145.59     5033.94    127.32 o 
  13   3  -6     2447.07     2516.77    141.35 o 
  15   3  -6     3402.14     3164.54    240.98 o 
  17   3  -6     1692.20     1713.79    250.37 o 
  19   3  -6      502.24      639.70    179.02 o 
  21   3  -6      130.97      171.50    212.82 o 
   4   4  -6     1215.03     1523.51     78.87 o 
   6   4  -6     9495.09     9076.42    152.99 o 
   8   4  -6     3950.16     4258.62    152.65 o 
  10   4  -6     3075.86     3611.62    175.26 o 
  12   4  -6     1594.04     1902.00    100.03 o 
  14   4  -6      375.30      489.48    145.22 o 
  16   4  -6     1446.02     1886.55    195.29 o 
  18   4  -6      699.54      698.54     21.28 o 
  20   4  -6      217.30      226.59     35.05 o 
  22   4  -6      346.95      465.69    280.42 o 
   5   5  -6     4556.34     4580.10    121.11 o 
   7   5  -6     4595.21     4630.23    134.59 o 
   9   5  -6     1601.60     1953.07    137.60 o 
  11   5  -6      621.86      590.73     51.92 o 
  13   5  -6     1614.96     2361.00    301.70 o 
  15   5  -6     1405.79     1526.01    151.47 o 
  17   5  -6      255.89      349.27    331.74 o 
  19   5  -6      262.27      388.08    284.17 o 
  21   5  -6      360.24      299.19    146.47 o 
   4   6  -6     3430.28     3337.70    122.46 o 
   6   6  -6     1246.92     1633.34    126.44 o 
   8   6  -6       67.69      103.90    230.15 o 
  10   6  -6      118.85      219.94    120.00 o 
  12   6  -6     2245.77     2078.70    120.80 o 
  14   6  -6       79.89      230.34    244.11 o 
  16   6  -6     1492.99     2096.86    241.61 o 
  18   6  -6     1041.35     1608.64    274.16 o 
  20   6  -6     1393.44     2010.48    269.15 o 
   3   7  -6      858.85      779.91     53.83 o 
   5   7  -6      254.15      373.76     86.57 o 
   7   7  -6     1898.94     2212.71    151.22 o 
   9   7  -6     2000.59     2605.35    256.54 o 
  11   7  -6     1712.53     2016.88    152.66 o 
  13   7  -6      910.82     1462.17    222.83 o 
  15   7  -6     2453.33     2367.26    160.24 o 
  17   7  -6     2364.24     2662.70    241.61 o 
  19   7  -6     1339.10     1294.42    165.25 o 
   2   8  -6      953.65     1046.55    150.22 o 
   4   8  -6     1675.00     1898.79    190.67 o 
   6   8  -6     1203.40     1852.21    217.95 o 
   8   8  -6     1137.28      928.70     50.70 o 
  10   8  -6     1643.00     2217.04    358.03 o 
  12   8  -6     1039.45     1279.40    191.53 o 
  14   8  -6      991.97     1502.23    133.95 o 
  16   8  -6      475.58      538.30    102.65 o 
  18   8  -6       71.99      140.21    100.15 o 
   3   9  -6     4862.38     4649.40     47.57 o 
   5   9  -6     4355.17     3668.22    170.25 o 
   7   9  -6     1425.41     1586.47    144.39 o 
   9   9  -6      440.98      323.91    104.53 o 
  11   9  -6      970.13      838.74    132.70 o 
  13   9  -6      427.02      455.68     70.10 o 
  15   9  -6      228.29      231.59     55.08 o 
  17   9  -6       83.31       76.36     97.64 o 
   2  10  -6      441.80      473.20     58.84 o 
   4  10  -6      398.88      369.30     47.57 o 
   6  10  -6      614.08      588.37    259.13 o 
   8  10  -6     1774.23     1820.06     58.40 o 
  10  10  -6     1395.09     1363.27     25.04 o 
  12  10  -6      516.83      572.10    224.08 o 
  14  10  -6      543.37      459.43     71.36 o 
  16  10  -6        1.25       67.92    206.84 o 
   3  11  -6      321.47      386.82    251.62 o 
   5  11  -6      374.94      538.30    170.25 o 
   7  11  -6      410.67      376.81     68.85 o 
   9  11  -6      304.35      440.65    255.38 o 
  11  11  -6      186.47      242.86     56.33 o 
  13  11  -6       22.31       76.84    127.11 o 
   2  12  -6       51.69       73.86      5.01 o 
   4  12  -6      192.85      349.27    147.72 o 
   6  12  -6      212.54      214.07     10.01 o 
   5   1  -5    15436.26    16105.66    813.08 o 
   7   1  -5    19263.62    22126.29    231.84 o 
   9   1  -5    15849.39    16962.60   1011.50 o 
  11   1  -5     3178.97     3543.12    170.17 o 
  13   1  -5      599.47      755.43     74.79 o 
  15   1  -5     3380.60     3382.35    120.56 o 
  17   1  -5     1973.93     1965.25    105.94 o 
  19   1  -5      940.73     1836.48    366.79 o 
  21   1  -5      937.16     1076.66    127.24 o 
  23   1  -5      716.31      731.08    261.64 o 
   4   2  -5     7855.87     7390.97      5.01 o 
   6   2  -5     4839.40     4743.86    118.93 o 
   8   2  -5     5190.97     5135.31    200.97 o 
  10   2  -5     3891.56     3806.81    130.44 o 
  12   2  -5     1555.59     1784.13    148.66 o 
  14   2  -5      807.61      799.72     50.68 o 
  16   2  -5     1195.15      962.18     84.22 o 
  18   2  -5      845.91      824.97    135.20 o 
  20   2  -5       91.53      205.30    110.16 o 
  22   2  -5      245.80      517.02    292.93 o 
   3   3  -5    17272.57    17269.38    148.97 o 
   5   3  -5     2377.94     2080.63    207.18 o 
   7   3  -5    18269.95    17456.96    362.41 o 
   9   3  -5    17450.48    17024.56    681.18 o 
  11   3  -5     2640.90     2642.37    134.03 o 
  13   3  -5     2825.24     2801.42    105.78 o 
  15   3  -5     1880.64     2285.88    115.67 o 
  17   3  -5     1697.05     1896.56    110.16 o 
  19   3  -5      185.43      251.62     48.82 o 
  21   3  -5      471.47      724.83    353.02 o 
   4   4  -5    17581.71    17780.30    128.32 o 
   6   4  -5     4668.19     4635.00    117.05 o 
   8   4  -5    14454.29    14293.74    519.52 o 
  10   4  -5     8970.18     8277.41     61.97 o 
  12   4  -5     5852.96     5384.01     79.04 o 
  14   4  -5     2835.15     2465.54    100.77 o 
  16   4  -5      598.89      582.11    105.16 o 
  18   4  -5      480.42      706.05    351.77 o 
  20   4  -5       85.95      404.35    369.30 o 
  22   4  -5      106.04      287.18    109.41 o 
   3   5  -5      774.34      671.87     96.83 o 
   5   5  -5      241.95      317.86     53.83 o 
   7   5  -5     2376.72     2505.48     43.81 o 
   9   5  -5     3609.48     3642.83    118.30 o 
  11   5  -5     3865.31     3978.17    170.54 o 
  13   5  -5       91.95      171.36     31.09 o 
  15   5  -5     1373.92     1510.99    194.04 o 
  17   5  -5      477.22      610.91    309.21 o 
  19   5  -5      505.08      702.29    246.62 o 
  21   5  -5       90.87      138.79     71.72 o 
   2   6  -5    11664.79    10972.54    264.14 o 
   4   6  -5     9361.08     8767.92    155.23 o 
   6   6  -5     3676.37     3520.00    206.03 o 
   8   6  -5     4534.27     4302.09     39.51 o 
  10   6  -5     4543.92     4909.64    222.21 o 
  12   6  -5     2061.56     2071.52    223.46 o 
  14   6  -5     1844.38     1979.19    137.70 o 
  16   6  -5      825.40     1010.25    142.71 o 
  18   6  -5     1541.76     1236.84    262.89 o 
  20   6  -5     1174.20     1117.53    162.12 o 
   1   7  -5      745.18      817.46    221.58 o 
   3   7  -5     2909.13     3387.54    153.77 o 
   5   7  -5      810.31      801.20    104.56 o 
   7   7  -5     1825.07     1845.65    246.62 o 
   9   7  -5      982.04      838.23     45.07 o 
  11   7  -5      309.33      208.42    104.20 o 
  13   7  -5     2010.21     1778.60    306.71 o 
  15   7  -5     2326.38     2519.99    327.99 o 
  17   7  -5      729.79      851.26    107.66 o 
  19   7  -5       71.88      128.26    193.28 o 
   2   8  -5     2363.44     2923.09    242.86 o 
   4   8  -5     1665.23     1883.60     88.88 o 
   6   8  -5     1202.23     1010.26     85.13 o 
   8   8  -5      375.91      627.18    277.91 o 
  10   8  -5      133.56      145.34     16.27 o 
  12   8  -5     1410.19     1888.75    146.39 o 
  14   8  -5     1512.92     1688.76     52.58 o 
  16   8  -5      595.15      517.02     12.52 o 
  18   8  -5      142.81      207.20    194.50 o 
   1   9  -5      418.70      599.64    214.07 o 
   3   9  -5      197.70      327.99    165.25 o 
   5   9  -5      493.02      556.51     81.39 o 
   7   9  -5     1572.68     1586.61    176.05 o 
   9   9  -5     1420.34     2077.12    148.24 o 
  11   9  -5      383.73      418.34     72.61 o 
  13   9  -5      994.04      893.83    242.86 o 
  15   9  -5       41.23      101.11     63.34 o 
  17   9  -5       28.98       74.91     88.92 o 
   0  10  -5     2514.89     1880.29     16.27 o 
   2  10  -5     6841.70     6266.80     47.57 o 
   4  10  -5     5407.59     5231.51    171.50 o 
   6  10  -5     1621.43     2140.68    246.62 o 
   8  10  -5      617.58      565.04    159.15 o 
  10  10  -5      122.87      180.63     78.18 o 
  12  10  -5     1133.51     1070.44     56.03 o 
  14  10  -5      865.49      687.28    282.92 o 
   1  11  -5     1154.26     1817.70    230.34 o 
   3  11  -5     1155.85     1175.49    272.91 o 
   5  11  -5      657.97     1017.76    274.16 o 
   7  11  -5     2221.06     1852.69    148.24 o 
   9  11  -5      995.87     1374.25    231.71 o 
  11  11  -5      335.74      414.36     83.87 o 
  13  11  -5        4.77       45.86    104.35 o 
   0  12  -5      673.67      853.77    240.36 o 
   2  12  -5      260.11      320.48    135.20 o 
   4  12  -5      191.88      336.75    115.17 o 
   6  12  -5      356.45      398.09    147.72 o 
   8  12  -5      254.71      321.01     77.19 o 
  10  12  -5      127.09      334.25    271.65 o 
   4   0  -4     8953.86     9102.26     88.88 o 
   6   0  -4    76555.20    80963.91     77.62 o 
   8   0  -4     5377.47     6082.78    187.78 o 
  10   0  -4    11693.76    11726.15    356.78 o 
  14   0  -4    58086.01    54160.38    167.75 o 
  16   0  -4    15950.17    14809.48     85.13 o 
  18   0  -4     4912.77     4098.58     17.53 o 
   3   1  -4     4722.97     5022.45    216.57 o 
   5   1  -4    33085.55    35584.10    232.77 o 
   7   1  -4    12417.35    12506.99    163.37 o 
   9   1  -4     1132.30     1368.86     97.55 o 
  11   1  -4      101.98      332.05    164.14 o 
  13   1  -4     1116.88     1157.97    181.52 o 
  15   1  -4      862.41      996.48    225.33 o 
  17   1  -4      483.42      538.30    176.51 o 
  19   1  -4       94.16      105.16    150.22 o 
   4   2  -4     8342.41     8650.73    409.98 o 
   6   2  -4    23086.54    24015.03    435.07 o 
   8   2  -4    17980.11    18812.43    130.39 o 
  10   2  -4     8110.01     7547.23    239.35 o 
  12   2  -4     2470.83     2795.58     65.77 o 
  14   2  -4      441.26      649.71    200.30 o 
  16   2  -4      137.00      160.24    244.11 o 
  18   2  -4      390.08      479.46    317.97 o 
   3   3  -4     8521.96     8586.60    108.22 o 
   5   3  -4    13249.77    13174.68     70.83 o 
   7   3  -4    17948.12    19798.12    215.03 o 
   9   3  -4    15173.92    14173.56     96.78 o 
  11   3  -4     4868.53     4788.51    266.11 o 
  13   3  -4     1467.29     1339.58    198.42 o 
  15   3  -4      301.91      413.19     82.76 o 
  17   3  -4      184.81      146.37    242.55 o 
  19   3  -4     1524.91     1449.65    210.31 o 
  21   3  -4      794.66      709.80     55.08 o 
   2   4  -4     3114.18     3695.06    166.30 o 
   4   4  -4      258.96      380.88     60.36 o 
   6   4  -4     3091.34     3400.48    140.20 o 
   8   4  -4     7399.65     7165.98    159.62 o 
  10   4  -4     2335.39     2399.07    105.90 o 
  12   4  -4     1549.20     2119.32    211.56 o 
  14   4  -4     1057.50     1198.74     90.56 o 
  16   4  -4     4358.00     4062.96    201.30 o 
  18   4  -4     2200.30     2487.44    301.70 o 
  20   4  -4     1102.61     1617.22    178.39 o 
   1   5  -4      749.73      712.31    254.13 o 
   3   5  -4     2470.60     2643.53     60.72 o 
   5   5  -4     3267.38     3582.31    136.45 o 
   7   5  -4       11.37       65.44    116.47 o 
   9   5  -4     1069.50     1084.98     43.53 o 
  11   5  -4     3063.49     2962.94    209.06 o 
  13   5  -4     1509.35     1399.29    152.98 o 
  15   5  -4      155.30      341.74    238.04 o 
  17   5  -4       84.76       90.13     33.80 o 
  19   5  -4      243.76      447.60    155.06 o 
  21   5  -4      404.79      584.51    221.93 o 
   0   6  -4      139.18      260.39    330.49 o 
   2   6  -4     1933.57     2141.07     36.93 o 
   4   6  -4     1351.18     1613.40     36.03 o 
   6   6  -4     5504.87     5569.95    261.64 o 
   8   6  -4    13577.31    12830.33    150.60 o 
  10   6  -4     9273.72     7658.38     21.91 o 
  12   6  -4     1852.02     1818.24    219.70 o 
  14   6  -4      950.80      839.13    114.36 o 
  16   6  -4      761.82      948.91     51.33 o 
  18   6  -4       58.98       88.68    110.48 o 
  20   6  -4      501.16      450.68     41.41 o 
  -1   7  -4     2279.56     2320.94    179.02 o 
   1   7  -4     4458.40     4151.16     78.87 o 
   3   7  -4     6025.79     5698.52    184.42 o 
   5   7  -4     3550.21     3647.35    249.75 o 
   7   7  -4     3588.24     3875.68    170.82 o 
   9   7  -4     5521.92     4827.47    318.60 o 
  11   7  -4     5575.70     4691.57    210.31 o 
  13   7  -4     1838.03     1337.27    112.04 o 
  15   7  -4      119.18      355.53    338.00 o 
  17   7  -4     1092.67      846.55     58.54 o 
  19   7  -4      862.61      807.50     52.58 o 
   0   8  -4     3229.24     2933.10    125.19 o 
   2   8  -4     2859.46     2818.50    354.90 o 
   4   8  -4     1702.23     1835.82    103.23 o 
   6   8  -4     3478.96     3246.96    168.37 o 
   8   8  -4     1638.12     1855.25     91.39 o 
  10   8  -4      616.30      626.54    125.23 o 
  12   8  -4      287.65      490.26    245.07 o 
  14   8  -4      632.48      625.61     68.19 o 
  16   8  -4      997.42      992.88     21.22 o 
  18   8  -4      154.20      331.35    105.62 o 
  -1   9  -4     2002.16     2070.57    222.83 o 
   1   9  -4     4647.82     4315.15      8.76 o 
   3   9  -4     2163.86     1986.45    162.12 o 
   5   9  -4      155.83      327.63    165.46 o 
   7   9  -4      425.61      457.50    257.22 o 
   9   9  -4      390.01      538.13     91.86 o 
  11   9  -4     1175.59     1411.60    160.63 o 
  13   9  -4     1268.75     1282.55    239.73 o 
  15   9  -4     1067.89     1065.36    202.18 o 
  17   9  -4      618.38      627.97    244.64 o 
   0  10  -4      293.87      444.41    370.55 o 
   2  10  -4      238.18      371.80     98.90 o 
   4  10  -4      821.29      706.33    161.49 o 
   6  10  -4      147.16      334.58    197.79 o 
   8  10  -4      103.66      107.93    107.57 o 
  10  10  -4       65.53      168.75     75.66 o 
  12  10  -4      282.47      437.10    173.28 o 
  14  10  -4     1170.49     1609.82    127.38 o 
  -1  11  -4      371.20      476.96    132.70 o 
   1  11  -4     1169.83     1588.61    284.17 o 
   3  11  -4      360.30      448.17    138.96 o 
   5  11  -4       17.66      103.90    245.36 o 
   7  11  -4      341.94      433.88     62.19 o 
   9  11  -4      219.72      212.95     36.93 o 
  11  11  -4      400.69      524.18    175.30 o 
  13  11  -4      270.87      390.06    163.31 o 
   0  12  -4      921.37     1450.90    212.82 o 
   2  12  -4      771.02     1156.72    234.10 o 
   4  12  -4      598.04      585.87     68.85 o 
   6  12  -4     1667.54     2309.68    374.31 o 
   8  12  -4     1759.32     1482.48     76.99 o 
  10  12  -4      642.39      669.74    291.68 o 
   3   1  -3     1299.72     1753.85     36.30 o 
   5   1  -3    12354.35    11551.64    114.20 o 
   7   1  -3     1886.05     2544.56    207.84 o 
   9   1  -3     3170.78     3411.31    158.99 o 
  11   1  -3    19671.92    19655.42    107.66 o 
  13   1  -3    24756.42    22793.83      5.01 o 
  15   1  -3     6706.91     6380.72    340.51 o 
  17   1  -3     2118.15     2729.51    253.52 o 
  19   1  -3      357.83      418.45     81.27 o 
   2   2  -3    18646.20    20712.13    483.22 o 
   4   2  -3    15560.72    15174.32    267.27 o 
   6   2  -3    20849.64    20778.01    308.72 o 
   8   2  -3     6026.87     6059.80     99.98 o 
  10   2  -3     4305.28     4700.73    140.21 o 
  12   2  -3      360.01      493.23    115.17 o 
  14   2  -3      264.89      360.54    373.05 o 
  16   2  -3      949.41      972.69    158.99 o 
  18   2  -3      467.15      645.31    240.27 o 
  20   2  -3       72.86      126.44    249.12 o 
   1   3  -3    11958.82    12349.73    236.65 o 
   3   3  -3    16084.97    15687.26    281.67 o 
   5   3  -3     8822.37     9084.72    152.10 o 
   7   3  -3      901.11      955.14    227.78 o 
   9   3  -3     2161.55     2480.79     73.86 o 
  11   3  -3     2141.32     2289.65    291.68 o 
  13   3  -3     4433.54     4621.86    304.20 o 
  15   3  -3     3260.53     3665.44    254.13 o 
  17   3  -3      243.27      384.93    135.86 o 
  19   3  -3      369.90      355.53     51.33 o 
   0   4  -3    10050.72    10633.28    374.31 o 
   2   4  -3    24392.46    23830.91     93.26 o 
   4   4  -3    12812.97    12080.83    155.86 o 
   6   4  -3    23182.68    23297.24    393.08 o 
   8   4  -3    13763.68    13447.16    205.54 o 
  10   4  -3     1405.61     1819.73    149.10 o 
  12   4  -3      344.28      457.53    117.10 o 
  14   4  -3      226.48      475.71    358.03 o 
  16   4  -3      378.56      424.71     78.95 o 
  18   4  -3     1136.85     1526.28    258.51 o 
  20   4  -3     1535.01     1460.92    299.19 o 
  -1   5  -3      713.40      973.95    237.85 o 
   1   5  -3     3028.43     3329.16    120.58 o 
   3   5  -3      377.97      554.90    217.74 o 
   5   5  -3     5460.34     5578.95     60.95 o 
   7   5  -3    12446.64    12323.73    178.51 o 
   9   5  -3     5943.03     5984.37    218.02 o 
  11   5  -3     4430.23     3943.18    103.90 o 
  13   5  -3      834.44      672.26     50.07 o 
  15   5  -3      466.10      579.80     74.97 o 
  17   5  -3      650.31      787.38    155.66 o 
  19   5  -3     1152.10     1038.25     51.95 o 
  -2   6  -3     8296.37     7380.95      5.01 o 
   0   6  -3     1909.24     1866.52     35.05 o 
   2   6  -3     6138.84     5746.23     18.78 o 
   4   6  -3     7785.14     7820.75    177.40 o 
   6   6  -3    14383.99    13327.49    453.80 o 
   8   6  -3    14516.29    13075.03    138.48 o 
  10   6  -3     6590.32     6628.00    157.38 o 
  12   6  -3     2348.16     2500.56    215.97 o 
  14   6  -3     1366.85     1419.70    121.00 o 
  16   6  -3     1929.28     1711.51     96.90 o 
  18   6  -3      838.31      666.29    181.25 o 
  -1   7  -3     3869.36     4447.85    191.53 o 
   1   7  -3    11130.04    10338.61    187.19 o 
   3   7  -3     8344.81     8499.88    149.60 o 
   5   7  -3     2332.63     2277.70    341.76 o 
   7   7  -3     2043.96     1850.84     89.51 o 
   9   7  -3       28.46      320.89    150.60 o 
  11   7  -3      450.45      689.57    120.56 o 
  13   7  -3      878.69      744.85    100.32 o 
  15   7  -3      412.29      502.22     63.09 o 
  17   7  -3      207.79      384.99    119.76 o 
  19   7  -3      250.55      446.19    166.00 o 
  -2   8  -3      869.11     1021.52    120.18 o 
   0   8  -3     6621.93     6192.94     37.56 o 
   2   8  -3     6101.38     5755.70     83.58 o 
   4   8  -3     2268.12     2191.68    136.14 o 
   6   8  -3       86.54      193.38     75.74 o 
   8   8  -3      817.48      904.90    105.08 o 
  10   8  -3      609.97      597.40     73.35 o 
  12   8  -3     1624.93     1464.55     41.52 o 
  14   8  -3      124.95      188.79     83.04 o 
  16   8  -3      293.29      314.56     80.74 o 
  -3   9  -3     1860.10     2347.23    199.05 o 
  -1   9  -3       15.03       85.13    163.99 o 
   1   9  -3     1867.44     1865.27     35.05 o 
   3   9  -3      600.03      632.27     71.76 o 
   5   9  -3      365.98      424.52     91.73 o 
   7   9  -3      619.38      540.37     25.18 o 
   9   9  -3       51.95       62.74     23.17 o 
  11   9  -3      159.22      135.79     22.88 o 
  13   9  -3      270.21      242.33     80.19 o 
  15   9  -3       79.58      131.32     71.93 o 
  -2  10  -3     2111.40     2088.10    234.10 o 
   0  10  -3     1554.06     1847.74    165.25 o 
   2  10  -3      208.69      385.57    343.01 o 
   4  10  -3     1209.63     1814.04    160.29 o 
   6  10  -3     1047.53     1383.24    100.42 o 
   8  10  -3     3436.66     3373.75    210.76 o 
  10  10  -3     3324.22     3195.82    208.06 o 
  12  10  -3     1526.87     1354.97    141.82 o 
  14  10  -3     1495.45     1914.99    230.48 o 
  -3  11  -3     2601.37     2509.98     68.85 o 
  -1  11  -3      959.77     1196.78    187.78 o 
   1  11  -3      217.62      359.28    236.60 o 
   3  11  -3      222.01      230.34     10.01 o 
   5  11  -3      548.08      585.50    172.53 o 
   7  11  -3     1005.61     1089.94    207.78 o 
   9  11  -3      433.07      428.68     41.07 o 
  11  11  -3      524.36      546.11     90.13 o 
  -2  12  -3       11.14      106.41     48.82 o 
   0  12  -3      195.90      356.78    217.82 o 
   2  12  -3      543.59      590.88    113.92 o 
   4  12  -3     1067.99     1228.07    250.37 o 
   6  12  -3      406.09      352.93     83.87 o 
   8  12  -3       11.33      116.98    205.00 o 
   2   0  -2    43790.63    43042.63    276.66 o 
   4   0  -2    45294.45    46088.40    242.86 o 
  12   0  -2    49138.17    46586.64    127.69 o 
  14   0  -2     7051.86     6687.42     40.06 o 
  16   0  -2     5336.32     5490.65    269.15 o 
  18   0  -2     1426.52     1405.84     68.85 o 
  20   0  -2      833.27      823.72    222.83 o 
   1   1  -2      213.80      543.31    262.89 o 
   3   1  -2      882.71      818.64    134.27 o 
   5   1  -2     2533.17     2798.28    167.59 o 
   7   1  -2     1322.74     1449.65    162.74 o 
   9   1  -2      452.29      647.21    194.04 o 
  11   1  -2     2019.21     2277.13     77.62 o 
  13   1  -2      280.73      296.69    112.67 o 
  15   1  -2      102.83      231.25    110.33 o 
  17   1  -2      662.79      713.61     76.60 o 
  19   1  -2      382.85      367.24    192.15 o 
  21   1  -2       81.30      364.29    341.76 o 
   2   2  -2    11206.99    11782.05    184.65 o 
   4   2  -2    27099.35    26903.31    209.06 o 
   6   2  -2     6350.46     7143.10    351.77 o 
   8   2  -2     1878.22     2229.56    311.71 o 
  10   2  -2     1591.98     1927.86    254.13 o 
  12   2  -2     2795.87     3532.74    364.29 o 
  14   2  -2     2560.84     2806.67    216.57 o 
  16   2  -2     1181.16      868.43     94.52 o 
  18   2  -2     1623.64     1588.61    214.07 o 
  20   2  -2      844.77      878.24     48.09 o 
  -1   3  -2    17799.39    17428.37     73.86 o 
   1   3  -2    30724.29    32696.15    207.18 o 
   3   3  -2     6679.27     7599.60    153.59 o 
   5   3  -2     5637.37     6617.51    197.97 o 
   7   3  -2    19542.60    20457.86    240.36 o 
   9   3  -2     1819.41     2540.02    202.80 o 
  11   3  -2     2019.14     2378.53     35.05 o 
  13   3  -2     2782.56     2772.86    231.59 o 
  15   3  -2     2451.42     2353.79     71.32 o 
  17   3  -2     1516.29     1500.17    121.43 o 
  19   3  -2      909.61      865.03    157.73 o 
  -2   4  -2     2050.86     2305.92    128.94 o 
   0   4  -2     9267.97     9384.42    111.42 o 
   2   4  -2     6402.73     6844.56    228.91 o 
   4   4  -2     2432.71     2616.68    160.24 o 
   6   4  -2    19777.24    19508.14    113.79 o 
   8   4  -2     7277.74     7174.45    172.13 o 
  10   4  -2     3428.37     4126.12    304.20 o 
  12   4  -2     3010.25     3174.71    197.79 o 
  14   4  -2     1626.90     1766.95    159.73 o 
  16   4  -2      644.01      811.17     70.40 o 
  18   4  -2      289.43      474.47    125.24 o 
  -3   5  -2      696.98      961.43    259.13 o 
  -1   5  -2     9289.87     9085.99    147.72 o 
   1   5  -2    15229.16    14949.43    304.20 o 
   3   5  -2     5453.28     5363.88    119.55 o 
   5   5  -2      441.56      780.48    242.00 o 
   7   5  -2      473.55      534.19    234.56 o 
   9   5  -2     4855.03     5335.33    207.95 o 
  11   5  -2     3364.17     3329.94     40.06 o 
  13   5  -2     1050.68      951.43     22.53 o 
  15   5  -2      384.72      507.90     74.60 o 
  17   5  -2       83.85      142.37    155.37 o 
  19   5  -2      131.54      204.05     71.36 o 
  -2   6  -2     9067.14     9737.72    223.82 o 
   0   6  -2     5306.48     5621.35    232.19 o 
   2   6  -2     4639.68     4824.12    130.19 o 
   4   6  -2     1587.22     2000.15    134.47 o 
   6   6  -2     2929.68     2959.87    151.41 o 
   8   6  -2     1573.22     1356.83     85.75 o 
  10   6  -2      522.87      612.29    124.21 o 
  12   6  -2     1570.79     1162.63     46.41 o 
  14   6  -2      661.23      657.39     55.43 o 
  16   6  -2     1676.09     2073.74    102.53 o 
  18   6  -2      564.38      592.42     30.07 o 
  -3   7  -2     5023.85     5115.09     33.80 o 
  -1   7  -2    11393.14    11263.85    201.55 o 
   1   7  -2    13951.87    13603.48    477.53 o 
   3   7  -2     7571.04     6829.25     86.90 o 
   5   7  -2     7587.62     6912.64    122.48 o 
   7   7  -2     9381.81     9011.72    151.36 o 
   9   7  -2     4721.46     4959.86    157.27 o 
  11   7  -2     3023.12     2920.36    373.61 o 
  13   7  -2     3339.30     2868.79    128.76 o 
  15   7  -2     1960.20     2178.37    137.37 o 
  17   7  -2     1232.54     1451.66    348.64 o 
  -4   8  -2     5049.45     5081.29    319.22 o 
  -2   8  -2     1743.00     2213.28    321.73 o 
   0   8  -2      577.28      677.54    194.66 o 
   2   8  -2     3524.09     3387.59     92.19 o 
   4   8  -2      782.22      766.21     52.80 o 
   6   8  -2     1027.57     1008.32    111.10 o 
   8   8  -2      795.31      665.22     49.46 o 
  10   8  -2      166.52      161.51     33.69 o 
  12   8  -2      679.98      680.76     50.52 o 
  14   8  -2      364.21      564.29     88.93 o 
  16   8  -2      112.37      267.29     65.06 o 
  -3   9  -2     1552.95     1408.34    220.33 o 
  -1   9  -2      113.13      255.38     82.62 o 
   1   9  -2      958.76     1137.49    178.37 o 
   3   9  -2     2435.09     2703.82    169.00 o 
   5   9  -2     1741.06     2057.50    143.24 o 
   7   9  -2     3267.66     3676.98    192.70 o 
   9   9  -2     3482.84     3049.35    195.96 o 
  11   9  -2     1994.49     2024.67    130.03 o 
  13   9  -2      445.91      412.11     46.83 o 
  15   9  -2       48.95      259.43     81.33 o 
  -4  10  -2     1649.24     1852.75    143.96 o 
  -2  10  -2     1071.02     1161.72     40.06 o 
   0  10  -2     1103.30     1249.35    106.41 o 
   2  10  -2     1019.52     1131.64    257.88 o 
   4  10  -2      647.74      735.54    178.32 o 
   6  10  -2      269.42      524.63    222.04 o 
   8  10  -2      181.60      241.46     57.70 o 
  10  10  -2      237.70      233.81     15.72 o 
  12  10  -2      688.82      754.78    143.69 o 
  14  10  -2      744.53      616.94    114.54 o 
  -3  11  -2      127.19      162.74    122.68 o 
  -1  11  -2      135.52      146.47    143.96 o 
   1  11  -2       55.27      111.42    276.66 o 
   3  11  -2      881.16      868.79     87.63 o 
   5  11  -2     1284.79     1275.99     96.71 o 
   7  11  -2     3239.65     2622.16     82.62 o 
   9  11  -2      816.42     1461.82    227.91 o 
  11  11  -2      648.15      655.05     65.07 o 
  -4  12  -2     1824.34     1897.82    153.98 o 
  -2  12  -2     1542.53     1618.65    131.45 o 
   0  12  -2      587.84      517.02     53.83 o 
   2  12  -2      270.89      399.34    272.91 o 
   4  12  -2      283.69      285.42    141.46 o 
   6  12  -2      184.93      204.20     70.73 o 
   8  12  -2      138.03      182.69    123.58 o 
   1   1  -1    79281.50    83347.95    428.13 o 
   3   1  -1    49969.07    52301.38     15.02 o 
   5   1  -1     5069.44     5484.39     62.59 o 
   7   1  -1     1178.16     1274.39     37.56 o 
   9   1  -1    10445.65    10286.52     22.53 o 
  11   1  -1      415.43      636.67    154.83 o 
  13   1  -1       93.30      134.79     38.40 o 
  15   1  -1      857.62      914.92     60.98 o 
  17   1  -1      585.01      543.45    143.16 o 
  19   1  -1      214.07      203.24     63.22 o 
   0   2  -1     3195.26     4296.44    215.66 o 
   2   2  -1      125.78      285.39    257.71 o 
   4   2  -1    25551.51    28404.66    331.74 o 
   6   2  -1    12855.99    13452.46    135.20 o 
   8   2  -1     5961.96     6430.79    205.30 o 
  10   2  -1      794.57      803.69    147.72 o 
  12   2  -1     1554.30     1529.44     92.35 o 
  14   2  -1     4404.11     4172.57    169.63 o 
  16   2  -1     1548.86     1295.67     52.58 o 
  18   2  -1      313.13      275.40     51.89 o 
  20   2  -1      457.85      440.34    105.81 o 
  -1   3  -1     2663.14     3437.60    261.64 o 
   1   3  -1    20656.75    22461.41    399.34 o 
   3   3  -1    25858.57    27957.39    455.68 o 
   5   3  -1     2127.53     2694.00    133.95 o 
   7   3  -1      336.77      605.90    353.02 o 
   9   3  -1     1163.81     2026.76    197.79 o 
  11   3  -1     1788.20     1751.98     93.24 o 
  13   3  -1     2520.74     2405.01    232.85 o 
  15   3  -1      998.70      902.96    118.93 o 
  17   3  -1     1550.26     1491.44     66.35 o 
  19   3  -1     1189.57      938.89      6.26 o 
  -2   4  -1     6045.18     6259.22    102.10 o 
   0   4  -1     9427.55     9499.67    161.49 o 
   2   4  -1      544.28      761.60    116.28 o 
   4   4  -1     1041.18     1210.38    137.49 o 
   6   4  -1     5762.75     6186.68    371.80 o 
   8   4  -1     8308.80     7915.50     12.52 o 
  10   4  -1     5960.39     5689.73     68.23 o 
  12   4  -1     3469.70     3041.86    240.46 o 
  14   4  -1     1101.98     1034.92    163.82 o 
  16   4  -1     1273.46     1476.53    138.33 o 
  18   4  -1     1478.31     1438.87    204.05 o 
  -3   5  -1     4054.83     4683.20    222.83 o 
  -1   5  -1      909.00      892.45     34.85 o 
   1   5  -1     1585.88     1728.70    278.57 o 
   3   5  -1    10508.48    10205.84    107.66 o 
   5   5  -1     5180.55     5700.83    153.32 o 
   7   5  -1     7219.77     6961.05    175.32 o 
   9   5  -1     7471.21     6685.39     35.49 o 
  11   5  -1      470.94      327.09     83.01 o 
  13   5  -1      599.21      843.36    128.07 o 
  15   5  -1      154.85      219.50    114.78 o 
  17   5  -1       56.83      155.73     59.46 o 
  19   5  -1       63.76      112.59     34.41 o 
  -4   6  -1     9176.62     8557.70    327.99 o 
  -2   6  -1     6803.71     6391.93    350.52 o 
   0   6  -1     3202.34     3383.19    163.31 o 
   2   6  -1     7551.49     7403.24    100.09 o 
   4   6  -1    16001.99    15055.19    341.31 o 
   6   6  -1    12384.53    12685.17    339.64 o 
   8   6  -1     8841.25     8663.97    116.88 o 
  10   6  -1     2575.97     2578.37    124.56 o 
  12   6  -1     4041.41     4608.14    240.42 o 
  14   6  -1     1702.78     1712.06    251.00 o 
  16   6  -1      974.30      936.52    163.37 o 
  18   6  -1      525.53      632.20    135.29 o 
  -5   7  -1     3861.27     3834.44    100.15 o 
  -3   7  -1     3191.77     3067.05      8.76 o 
  -1   7  -1     3477.76     3793.33    162.24 o 
   1   7  -1     1949.29     1821.48    148.02 o 
   3   7  -1      191.10      247.76     36.91 o 
   5   7  -1     1645.68     1799.44    109.54 o 
   7   7  -1     1329.11     1171.39     82.11 o 
   9   7  -1      611.23      585.03     81.27 o 
  11   7  -1      518.91      599.29     63.78 o 
  13   7  -1     2744.72     2780.97     37.32 o 
  15   7  -1     3037.20     2939.36    135.14 o 
  17   7  -1      392.29      446.63     60.08 o 
  -4   8  -1       43.90       71.36    290.43 o 
  -2   8  -1     1561.29     1797.67     80.12 o 
   0   8  -1     2841.57     2506.26    245.99 o 
   2   8  -1     1686.35     1734.89    139.81 o 
   4   8  -1     1304.19     1542.73    235.27 o 
   6   8  -1      684.94      609.93     43.96 o 
   8   8  -1      290.60      377.12    103.87 o 
  10   8  -1     1343.06     1289.81    124.02 o 
  12   8  -1     1376.18     1504.55    218.98 o 
  14   8  -1      909.97      958.07     72.73 o 
  16   8  -1      489.65      544.50    163.51 o 
  -5   9  -1      754.83      777.40    291.68 o 
  -3   9  -1      509.76      713.56    324.23 o 
  -1   9  -1     1007.80     1039.04    179.02 o 
   1   9  -1      807.57      916.01     96.85 o 
   3   9  -1      229.68      399.07    155.56 o 
   5   9  -1      253.87      303.16     64.06 o 
   7   9  -1      903.01      831.67     63.34 o 
   9   9  -1       93.59      229.17     60.54 o 
  11   9  -1      861.90      878.64    189.50 o 
  13   9  -1      123.85      309.46    164.93 o 
  15   9  -1       42.16      131.09     91.54 o 
  -6  10  -1       23.34      254.13    249.12 o 
  -4  10  -1      654.17      809.95     22.53 o 
  -2  10  -1     1694.15     1634.93     10.01 o 
   0  10  -1     3684.99     3266.10    245.36 o 
   2  10  -1     3587.24     3185.38    244.74 o 
   4  10  -1     3014.97     2441.92    175.89 o 
   6  10  -1     4162.41     4053.28    153.53 o 
   8  10  -1     2566.45     2238.70     45.07 o 
  10  10  -1     1638.38     1625.47     98.59 o 
  12  10  -1       64.34      216.28     54.89 o 
  -5  11  -1      670.77      965.18    305.45 o 
  -3  11  -1      730.16      628.43     47.57 o 
  -1  11  -1      449.96      649.71    272.91 o 
   1  11  -1     1627.39     1830.22    152.73 o 
   3  11  -1      246.56      209.34     37.63 o 
   5  11  -1       63.90      277.04    240.66 o 
   7  11  -1      397.77      405.65    120.18 o 
   9  11  -1       94.93      184.92     85.13 o 
  11  11  -1       86.43      142.82    159.12 o 
  -6  12  -1      799.99      778.66    353.02 o 
  -4  12  -1      909.20     1166.73     66.35 o 
  -2  12  -1      271.65      503.25    294.19 o 
   0  12  -1      155.27      331.74    265.39 o 
   2  12  -1      171.28      211.56    369.30 o 
   4  12  -1      131.53      157.79    144.65 o 
   6  12  -1      116.80      188.61     93.05 o 
   8  12  -1       85.05       96.97     41.94 o 
   1  13  -1      920.59      876.30    292.93 o 
  -4   0   0     9734.79     9239.96    269.15 o 
  -2   0   0   241506.72   242348.45     95.14 o 
   6   0   0      929.61      812.46    115.17 o 
   8   0   0    15377.90    15266.41    165.25 o 
  10   0   0     4368.55     4854.79    201.21 o 
  12   0   0     3840.44     3596.77     90.13 o 
  14   0   0     2895.04     3440.11    350.52 o 
  16   0   0     2349.36     2091.85     35.05 o 
  18   0   0     5357.63     4670.68     12.52 o 
  -3   1   0        9.14       40.06      1.25 o 
  -1   1   0    12248.55    13603.24     20.79 o 
   1   1   0    12283.69    13387.37      3.76 o 
   3   1   0       11.81      325.48    319.22 o 
   5   1   0       36.91      107.66    145.22 o 
   7   1   0       26.94       60.46     65.16 o 
   9   1   0     1160.43     1095.02     64.70 o 
  11   1   0     3684.76     3619.80     60.51 o 
  13   1   0     2344.41     2224.95     58.21 o 
  15   1   0      227.14      426.27    152.98 o 
  17   1   0      564.35      524.56    105.86 o 
  19   1   0      482.32      521.20     56.33 o 
  -2   2   0     1158.66     1350.75    100.15 o 
   0   2   0    12943.79    12070.39    119.49 o 
   2   2   0     1136.70     1457.16    312.96 o 
   4   2   0    38381.93    38000.14    133.95 o 
   6   2   0    15536.68    15957.95    518.27 o 
   8   2   0     6310.21     6603.75    131.75 o 
  10   2   0     3815.38     4065.01    137.08 o 
  12   2   0      620.95      630.66     78.24 o 
  14   2   0      399.48      502.21     84.50 o 
  16   2   0       52.86      311.71    200.30 o 
  18   2   0      240.52      280.76     69.48 o 
  -3   3   0      601.37      827.48    261.64 o 
  -1   3   0     9427.76     9379.39     40.31 o 
   1   3   0     9116.33     9299.08    116.32 o 
   3   3   0      526.02      634.95    163.37 o 
   5   3   0    44232.20    43448.37    488.85 o 
   7   3   0    19360.63    19409.21    256.63 o 
   9   3   0     4982.26     4975.44     80.46 o 
  11   3   0     5079.12     5619.56    142.36 o 
  13   3   0     2794.30     3019.20    154.60 o 
  15   3   0     1332.01     1288.80    198.97 o 
  17   3   0      107.63      101.40     72.61 o 
  19   3   0       29.94       92.24     65.65 o 
  -4   4   0     3693.56     4047.26     77.62 o 
  -2   4   0    16500.17    16169.63    545.81 o 
   0   4   0    17189.92    18011.07    216.14 o 
   2   4   0    16900.20    16678.00    227.67 o 
   4   4   0     3528.76     3911.39    115.31 o 
   6   4   0    10079.56    10467.09    128.94 o 
   8   4   0     1641.00     1936.85    200.96 o 
  10   4   0     2350.25     2835.81    252.50 o 
  12   4   0     1442.00     1221.87     27.54 o 
  14   4   0      215.66      264.83     90.87 o 
  16   4   0      476.47      730.07    220.54 o 
  18   4   0     1506.51     1559.82    346.76 o 
  -5   5   0      870.71      865.03    245.36 o 
  -3   5   0     5542.94     5283.11    122.68 o 
  -1   5   0     5574.59     5435.82    246.91 o 
   1   5   0     5418.38     5822.26    143.07 o 
   3   5   0     5397.67     5234.68     61.81 o 
   5   5   0      742.78      883.77    227.35 o 
   7   5   0     1137.38     1118.96    102.19 o 
   9   5   0     1571.01     1645.17    229.78 o 
  11   5   0     3628.60     4362.34    122.90 o 
  13   5   0     1371.33     1572.27    222.88 o 
  15   5   0      579.06      605.60     40.26 o 
  17   5   0      166.14      501.63    237.24 o 
  -6   6   0    13719.42    12725.14     36.30 o 
  -4   6   0     7741.44     7487.95    148.28 o 
  -2   6   0     1398.51     1464.11     69.61 o 
   0   6   0      291.10      258.16    138.93 o 
   2   6   0     1496.20     1514.76     46.32 o 
   4   6   0     7711.52     7856.52    148.45 o 
   6   6   0    13954.45    13384.28    384.32 o 
   8   6   0     4443.02     3951.61     92.64 o 
  10   6   0      345.63      214.11     20.03 o 
  12   6   0     2093.71     2067.22    179.38 o 
  14   6   0      885.92      953.39     39.44 o 
  16   6   0       21.05       77.53    111.00 o 
  -5   7   0    10818.15    10260.23     15.02 o 
  -3   7   0    10117.24    10071.20    296.69 o 
  -1   7   0     1009.55     1149.61    149.72 o 
   1   7   0     1186.47     1089.91    123.15 o 
   3   7   0    10248.42     9412.66    333.14 o 
   5   7   0    10554.81    10022.79    116.78 o 
   7   7   0     4832.56     4777.01    251.71 o 
   9   7   0     1856.18     1568.71    198.42 o 
  11   7   0     3241.75     3226.42    165.72 o 
  13   7   0     2838.75     2893.95    152.80 o 
  15   7   0      658.69      692.62     88.38 o 
  -6   8   0     1379.57     1534.78    179.02 o 
  -4   8   0     3064.94     3382.52    240.36 o 
  -2   8   0     2370.34     2260.84    101.40 o 
   0   8   0      258.50      505.01    144.75 o 
   2   8   0     2463.15     2493.12    155.64 o 
   4   8   0     3210.32     3236.70    204.62 o 
   6   8   0     1336.75     1283.72    203.76 o 
   8   8   0      545.65      565.20    108.88 o 
  10   8   0      638.89      763.06     53.09 o 
  12   8   0      549.79      644.74     63.76 o 
  14   8   0      627.71      614.98     69.06 o 
  -7   9   0      148.26      225.33     57.59 o 
  -5   9   0      825.50     1741.33    304.20 o 
  -3   9   0     3359.60     3034.50    252.88 o 
  -1   9   0     5453.04     5082.51    112.08 o 
   1   9   0     5384.21     4681.22    280.42 o 
   3   9   0     3208.70     2812.37    112.49 o 
   5   9   0     1036.37     1080.82    129.83 o 
   7   9   0      162.03      313.69    116.89 o 
   9   9   0      407.98      523.55     57.14 o 
  11   9   0      139.03      260.11     65.57 o 
  13   9   0      241.82      536.35    131.73 o 
  -6  10   0      526.62      638.45    259.13 o 
  -4  10   0      681.57      598.39     10.01 o 
  -2  10   0     2667.53     2240.83     96.39 o 
   0  10   0     3747.94     3435.30    140.83 o 
   2  10   0     2819.71     2688.52    272.28 o 
   4  10   0      604.72      576.18     71.98 o 
   6  10   0      451.87      379.46     46.32 o 
   8  10   0       70.40      290.61    251.37 o 
  10  10   0      231.69      213.07     26.00 o 
  12  10   0      141.69      300.82     58.34 o 
  -7  11   0       85.56      145.22    121.43 o 
  -5  11   0     1287.16     1375.79     93.89 o 
  -3  11   0     1457.53     1419.61    136.45 o 
  -1  11   0      825.82      689.77    115.17 o 
   1  11   0      683.87      681.01    117.67 o 
   3  11   0     1367.75     1477.89    126.45 o 
   5  11   0     1360.32     1567.85    202.82 o 
   7  11   0      115.18      162.36     44.44 o 
   9  11   0      114.27      152.60    121.09 o 
  -6  12   0      683.20      742.35    111.42 o 
  -4  12   0      923.84      933.89    209.06 o 
  -2  12   0      221.09      418.12    254.13 o 
   0  12   0       97.15      161.49    340.51 o 
   2  12   0      197.20      281.67    152.73 o 
   4  12   0      950.26      896.75     81.49 o 
   6  12   0      702.81      592.00     39.43 o 
  -1  13   0      208.28      245.36    202.80 o 
   1  13   0      165.11      260.39     73.86 o 
  -9   1   1    10819.85    10697.77     83.87 o 
  -7   1   1     1452.57     1600.33     86.38 o 
  -5   1   1     6287.77     7197.75    215.65 o 
  -3   1   1    49758.51    52031.45    285.42 o 
  -1   1   1    79135.30    81488.24    193.61 o 
   1   1   1    14702.02    14541.56    768.01 o 
   3   1   1    21533.69    20603.61    393.79 o 
   5   1   1    12814.68    12835.92     78.93 o 
   7   1   1     3942.18     4230.91    124.36 o 
   9   1   1     1317.96     1318.84     71.55 o 
  11   1   1     1951.81     2064.23    100.50 o 
  13   1   1     1816.83     1524.27     82.53 o 
  15   1   1     1524.30     1281.51     62.59 o 
  17   1   1     1273.51     1068.27    281.04 o 
  -8   2   1     5683.43     6435.80    224.08 o 
  -6   2   1    12670.76    13567.64    271.65 o 
  -4   2   1    25762.57    26442.11     52.02 o 
  -2   2   1       74.41      218.85    106.06 o 
   0   2   1     2888.03     3718.51    113.56 o 
   2   2   1    13132.06    13545.62     79.62 o 
   4   2   1     2692.44     3132.61    205.30 o 
   6   2   1      140.59      450.54    160.51 o 
   8   2   1     5175.01     4853.05    185.95 o 
  10   2   1     2470.52     2601.65    109.54 o 
  12   2   1     1574.37     1517.25    287.93 o 
  14   2   1     2665.15     2629.37    134.57 o 
  16   2   1      888.61      897.40     34.89 o 
  18   2   1      671.94      908.27    178.09 o 
  -7   3   1      499.88      842.50    246.62 o 
  -5   3   1     2718.65     2816.43     33.17 o 
  -3   3   1    25867.76    28320.70    705.82 o 
  -1   3   1    18618.91    18580.99    158.02 o 
   1   3   1     2614.44     3163.41    151.08 o 
   3   3   1     9007.02     9726.06    185.17 o 
   5   3   1    13815.07    15348.61    954.54 o 
   7   3   1     8965.84     9008.41    193.11 o 
   9   3   1     4167.22     3830.27     78.28 o 
  11   3   1      240.41      300.14     91.39 o 
  13   3   1      363.62      394.74    133.47 o 
  15   3   1     1284.37     1146.73     31.90 o 
  17   3   1      469.66      734.84    359.28 o 
  -6   4   1     5496.38     5707.28     75.11 o 
  -4   4   1     1091.26     1250.95     49.32 o 
  -2   4   1      678.47      788.51     58.37 o 
   0   4   1    10224.63    10268.41     58.64 o 
   2   4   1     6003.69     6416.07    247.32 o 
   4   4   1    17592.75    17328.46    703.54 o 
   6   4   1    21212.75    20731.03     75.48 o 
   8   4   1     8801.62     8150.85    179.59 o 
  10   4   1     7096.90     6927.74    105.16 o 
  12   4   1     3076.34     3888.77    245.61 o 
  14   4   1      580.00      569.21    110.68 o 
  16   4   1      610.23      613.05    127.06 o 
  -7   5   1     7471.20     7631.33    282.92 o 
  -5   5   1     5131.43     5288.03    147.72 o 
  -3   5   1    10646.38    10286.68    126.64 o 
  -1   5   1     1905.15     1948.57    173.04 o 
   1   5   1     1157.73     1166.92     78.17 o 
   3   5   1     3692.52     4012.87    150.22 o 
   5   5   1     2673.44     2891.71    104.53 o 
   7   5   1     2768.58     3204.76    120.18 o 
   9   5   1      143.42      179.74     68.52 o 
  11   5   1      389.80      688.82    163.80 o 
  13   5   1      539.94      697.01    183.42 o 
  15   5   1     1155.07     1086.90    203.43 o 
  17   5   1      517.99      624.05    150.41 o 
  -6   6   1    12484.64    11831.31    358.03 o 
  -4   6   1    16191.20    16306.97    377.44 o 
  -2   6   1     7429.29     6834.87     93.89 o 
   0   6   1     3288.28     2918.30     61.03 o 
   2   6   1     6966.30     6394.78    108.69 o 
   4   6   1     8892.40     8420.75    125.66 o 
   6   6   1     6479.16     6982.88    175.86 o 
   8   6   1     4854.81     5075.68    180.80 o 
  10   6   1     1984.56     2344.57    160.56 o 
  12   6   1     2853.14     2869.85     43.82 o 
  14   6   1      863.60      777.52    137.08 o 
  16   6   1      496.68      664.17    159.33 o 
  -7   7   1     1335.08     1960.41    276.66 o 
  -5   7   1     1550.23     1781.39    115.17 o 
  -3   7   1      245.86      261.62     60.98 o 
  -1   7   1     1870.37     1705.66     85.42 o 
   1   7   1     3432.52     3351.69    154.21 o 
   3   7   1     3292.74     3104.68     40.41 o 
   5   7   1     4003.62     4178.57    132.07 o 
   7   7   1      193.34      215.58     20.66 o 
   9   7   1      324.01      548.93    199.11 o 
  11   7   1     3738.13     3345.34    249.75 o 
  13   7   1      581.38      718.37    235.99 o 
  15   7   1       79.60      112.81     74.60 o 
  -8   8   1      266.79      204.05     48.82 o 
  -6   8   1      595.34      628.43    150.22 o 
  -4   8   1     1334.79     1265.63    244.11 o 
  -2   8   1     1719.87     1641.19    196.54 o 
   0   8   1     2742.52     2845.75    119.41 o 
   2   8   1     1553.49     1423.98     76.94 o 
   4   8   1       10.64      112.64    145.97 o 
   6   8   1      264.71      233.54     87.45 o 
   8   8   1      410.02      586.69    117.06 o 
  10   8   1     1138.42     1162.09    152.36 o 
  12   8   1      692.18      834.90    120.36 o 
  14   8   1       16.27       76.01    117.40 o 
  -7   9   1      941.03      950.16     85.13 o 
  -5   9   1      265.81      550.82    251.62 o 
  -3   9   1      240.36      297.94    354.28 o 
  -1   9   1      841.68      760.48     86.38 o 
   1   9   1     1063.48      993.84     65.87 o 
   3   9   1      483.26      458.09    110.88 o 
   5   9   1      691.16      696.31    182.15 o 
   7   9   1      881.09      939.30     74.26 o 
   9   9   1      459.24      575.75    175.03 o 
  11   9   1       60.45      116.50    126.19 o 
  13   9   1       15.66      124.85    131.21 o 
  -8  10   1     2536.20     2443.63    192.79 o 
  -6  10   1     4084.74     3482.67    165.25 o 
  -4  10   1     3088.15     2742.82     82.62 o 
  -2  10   1     3546.69     3564.04    350.52 o 
   0  10   1     3514.97     3025.14     75.37 o 
   2  10   1     1704.93     2086.37    132.91 o 
   4  10   1      706.01      902.63     33.64 o 
   6  10   1        8.78       82.31     89.23 o 
   8  10   1      420.57      636.83    132.17 o 
  10  10   1     1999.07     1949.13    119.92 o 
  -7  11   1      504.68      615.91    237.85 o 
  -5  11   1      113.28      125.19    251.62 o 
  -3  11   1      269.21      368.05    256.63 o 
  -1  11   1     1803.77     1867.77    220.33 o 
   1  11   1      472.66      479.65    123.93 o 
   3  11   1      708.90      722.02     88.26 o 
   5  11   1      705.61      657.25     43.19 o 
   7  11   1      927.75      824.99     79.49 o 
   9  11   1      669.42      598.16     49.45 o 
  -8  12   1       93.94      245.36    135.20 o 
  -6  12   1      131.75      232.85     85.13 o 
  -4  12   1      121.14      350.52    190.28 o 
  -2  12   1      160.25      336.75    161.49 o 
   0  12   1      118.61      351.77    319.22 o 
   2  12   1      298.69      331.46     41.31 o 
   4  12   1      902.84     1535.57    217.61 o 
   6  12   1      806.95      695.17     90.76 o 
  -1  13   1      873.13     1261.87    155.23 o 
 -12   0   2    49643.88    46301.21    320.48 o 
 -10   0   2    52574.30    50218.28     78.87 o 
  -8   0   2     3918.70     3839.45     85.13 o 
  -6   0   2    13212.11    12587.43    217.82 o 
  -4   0   2    44659.04    44077.91    115.17 o 
  -2   0   2    44479.36    43623.49    271.65 o 
   0   0   2    12218.42    11959.78    224.71 o 
   2   0   2    66999.73    69957.58    284.17 o 
   4   0   2    53814.38    57029.64    257.88 o 
   6   0   2    28808.00    28405.18    896.33 o 
   8   0   2     9536.59     8923.04    114.28 o 
  10   0   2     9096.45     8595.96     87.89 o 
  12   0   2     4002.56     4348.95    194.04 o 
  14   0   2     3131.46     2945.62      7.51 o 
  16   0   2     1597.87     1661.22     48.82 o 
 -13   1   2      278.75      296.01     60.09 o 
 -11   1   2     2065.38     2415.89    194.66 o 
  -9   1   2      435.73      588.64     64.14 o 
  -7   1   2     1452.79     1454.77    125.47 o 
  -5   1   2     2490.18     2556.02     79.22 o 
  -3   1   2      838.19      804.06    136.84 o 
  -1   1   2      199.83      356.15    122.16 o 
   1   1   2    11704.72    11662.53    228.92 o 
   3   1   2    10425.90    10301.83    266.08 o 
   5   1   2     8152.89     8359.26    211.12 o 
   7   1   2     1945.95     2334.26    186.59 o 
   9   1   2      571.59      540.11     54.46 o 
  11   1   2      471.31      372.34    128.32 o 
  13   1   2      142.72      344.79     99.11 o 
  15   1   2      124.75      253.76    224.02 o 
  17   1   2      715.05      693.50     35.68 o 
 -12   2   2     3076.04     3042.08    388.70 o 
 -10   2   2     1605.94     1702.56     13.70 o 
  -8   2   2     1902.35     2304.95    508.88 o 
  -6   2   2     6548.70     6472.99    155.86 o 
  -4   2   2    27479.95    27577.56    191.00 o 
  -2   2   2    10239.71    10487.31     22.60 o 
   0   2   2    24220.19    25553.47    672.92 o 
   2   2   2     2361.42     2640.87    168.57 o 
   4   2   2    36288.46    38206.21    296.69 o 
   6   2   2     7239.94     7837.36    234.26 o 
   8   2   2     1288.19     1291.95     58.84 o 
  10   2   2      701.31      857.35     99.45 o 
  12   2   2      226.91      390.24    111.84 o 
  14   2   2      827.73      930.13    246.62 o 
  16   2   2      576.86      639.81    193.56 o 
 -11   3   2     2296.62     3055.79    190.28 o 
  -9   3   2     1753.47     1697.52     32.55 o 
  -7   3   2    19953.10    20926.06    137.70 o 
  -5   3   2     6110.32     6200.76    230.96 o 
  -3   3   2     5933.36     6081.71    254.60 o 
  -1   3   2    29877.66    29354.17    490.85 o 
   1   3   2    17116.48    17448.12    383.82 o 
   3   3   2    12188.10    11987.24    141.16 o 
   5   3   2    17106.01    16432.96     74.19 o 
   7   3   2     1782.61     2238.16    228.40 o 
   9   3   2      901.07      998.32    119.45 o 
  11   3   2      315.50      348.19     38.58 o 
  13   3   2       33.49       53.19    145.10 o 
  15   3   2      644.20      665.99    194.04 o 
  17   3   2     1663.53     1455.27    408.11 o 
 -10   4   2     3501.62     3559.03    126.44 o 
  -8   4   2     7538.94     7571.24    261.64 o 
  -6   4   2    18991.99    18794.71    132.95 o 
  -4   4   2     2360.56     2577.19    110.74 o 
  -2   4   2     7118.36     7426.22    183.36 o 
   0   4   2     9870.03     9694.18    121.91 o 
   2   4   2     2118.55     2205.54    156.81 o 
   4   4   2     3451.47     3673.47    163.99 o 
   6   4   2     4118.77     4257.60    141.62 o 
   8   4   2     5317.63     5429.19    148.42 o 
  10   4   2      726.98      870.19    134.19 o 
  12   4   2      818.13      803.32     60.76 o 
  14   4   2      920.65      917.48    123.31 o 
  16   4   2     1050.62      922.62    115.17 o 
  -9   5   2     4750.52     4959.86    330.49 o 
  -7   5   2      358.57      373.69     34.43 o 
  -5   5   2      388.49      446.67     59.37 o 
  -3   5   2     5467.32     5518.58    117.64 o 
  -1   5   2    15828.86    17171.50    461.66 o 
   1   5   2     9585.23     9877.60    116.45 o 
   3   5   2      624.08      762.09     52.52 o 
   5   5   2     1476.31     1386.75     67.60 o 
   7   5   2       27.67       54.05     43.18 o 
   9   5   2     1231.86     1054.77     61.31 o 
  11   5   2      918.66     1080.81    216.48 o 
  13   5   2      514.23      531.17     73.40 o 
  15   5   2      538.49      450.68     51.33 o 
  -8   6   2     1474.81     1347.00    105.16 o 
  -6   6   2     2779.52     3014.47    156.15 o 
  -4   6   2     1639.05     1725.12    134.86 o 
  -2   6   2     4697.06     4324.49    155.95 o 
   0   6   2     5461.80     6038.72    153.03 o 
   2   6   2     9130.96     8926.76     44.44 o 
   4   6   2     1487.34     1685.94    188.18 o 
   6   6   2      670.18      683.02     28.46 o 
   8   6   2      485.70      563.44     95.71 o 
  10   6   2      611.37      629.81    204.57 o 
  12   6   2     1266.39     1329.83     87.31 o 
  14   6   2      946.55      950.31    269.78 o 
  -9   7   2     4802.87     5372.97    240.36 o 
  -7   7   2     9282.48     8308.58      2.50 o 
  -5   7   2     7283.05     6502.34     40.69 o 
  -3   7   2     7793.25     6835.31    264.77 o 
  -1   7   2    14095.50    12565.39    181.30 o 
   1   7   2    11346.36    10615.89     89.04 o 
   3   7   2     4624.15     4884.90    205.93 o 
   5   7   2     1118.99     1258.56    234.72 o 
   7   7   2     1934.36     1751.33     76.36 o 
   9   7   2      668.19      754.83    244.01 o 
  11   7   2      649.79      491.38    120.80 o 
  13   7   2      734.10      703.03    119.32 o 
  -8   8   2      888.91      718.57    321.73 o 
  -6   8   2     1108.01     1137.94    118.93 o 
  -4   8   2      819.01      820.07     92.64 o 
  -2   8   2     3633.23     4136.93    138.01 o 
   0   8   2      688.93      782.75    197.90 o 
   2   8   2     1722.06     1755.50    123.31 o 
   4   8   2     5057.11     4623.07    127.48 o 
   6   8   2     2714.39     2531.52    130.48 o 
   8   8   2     1022.12      969.10     63.84 o 
  10   8   2      439.42      531.45    211.76 o 
  12   8   2      292.96      214.46     65.78 o 
  -9   9   2     3564.98     3188.48    231.59 o 
  -7   9   2     3361.37     3231.05    334.25 o 
  -5   9   2     1683.01     2170.72    229.09 o 
  -3   9   2     2032.88     2228.42    161.12 o 
  -1   9   2      810.21      834.76     93.59 o 
   1   9   2      114.05      191.42     63.22 o 
   3   9   2     1465.95     1187.42     66.35 o 
   5   9   2      105.81      244.20     82.05 o 
   7   9   2     1415.26     1521.29    181.69 o 
   9   9   2     2436.13     2306.12    429.39 o 
  11   9   2     2138.73     1939.33    317.97 o 
 -10  10   2      268.89      289.18     52.58 o 
  -8  10   2      174.56      355.53    182.77 o 
  -6  10   2      187.22      401.85    222.83 o 
  -4  10   2      617.22      838.74    239.10 o 
  -2  10   2     1078.46      965.86    182.15 o 
   0  10   2     1156.38     1289.60    206.16 o 
   2  10   2     1061.72     1394.42    163.37 o 
   4  10   2     1597.26     1324.61    322.98 o 
   6  10   2     1108.02     1216.86     73.23 o 
   8  10   2      381.40      453.92    106.41 o 
  10  10   2      198.26      151.84     60.99 o 
  -9  11   2      752.16     1275.64    361.79 o 
  -7  11   2     3274.24     2940.61    292.93 o 
  -5  11   2     1369.11     1529.77    112.67 o 
  -3  11   2      993.45      908.85    374.31 o 
  -1  11   2       70.91      317.97    290.43 o 
   1  11   2      152.92      228.58    105.59 o 
   3  11   2      132.20      199.90     91.78 o 
   5  11   2      299.48      340.60     13.73 o 
   7  11   2      326.02      349.86     34.49 o 
  -8  12   2      132.44      185.27    186.53 o 
  -6  12   2      203.14      170.25     83.87 o 
  -4  12   2      271.03      476.96    280.42 o 
  -2  12   2      184.43      244.11    172.76 o 
   0  12   2      517.24      537.05    264.14 o 
   2  12   2     1526.48     1835.50    230.34 o 
   4  12   2     1857.27     1741.74    100.18 o 
 -15   1   3     6890.91     6110.32    251.62 o 
 -13   1   3    24286.25    23717.54    185.58 o 
 -11   1   3    19526.54    20200.44    412.49 o 
  -9   1   3     2969.89     2883.78     71.98 o 
  -7   1   3     1428.13     1791.88    157.11 o 
  -5   1   3    12112.87    11195.47     77.12 o 
  -3   1   3     1381.63     1979.15    129.56 o 
  -1   1   3    15540.16    15797.12    204.50 o 
   1   1   3     9819.80     9610.75    150.42 o 
   3   1   3    10136.20     9843.94    176.63 o 
   5   1   3    13041.12    12763.48    162.99 o 
   7   1   3     8862.48     9015.29    118.06 o 
   9   1   3     4431.58     4700.82     87.63 o 
  11   1   3      932.01      974.81     45.53 o 
  13   1   3      688.82      902.90    136.76 o 
  15   1   3      209.05      291.86    135.35 o 
 -14   2   3      246.34      345.51     63.84 o 
 -12   2   3      288.53      390.67     64.71 o 
 -10   2   3     4421.53     4857.80    159.76 o 
  -8   2   3     6250.32     6177.27     50.40 o 
  -6   2   3    21569.56    22117.86    348.46 o 
  -4   2   3    16090.98    15818.11    199.26 o 
  -2   2   3    16947.98    17398.08     50.99 o 
   0   2   3     8725.04     8530.58     95.11 o 
   2   2   3    18906.90    17217.76    100.98 o 
   4   2   3     5714.21     5619.23    140.54 o 
   6   2   3     2168.44     1921.77     87.75 o 
   8   2   3     3500.71     4236.79    215.32 o 
  10   2   3     3744.49     4124.02    171.50 o 
  12   2   3      576.36      512.73     78.87 o 
  14   2   3     1420.81     1585.24    167.67 o 
  16   2   3     2252.17     2091.47    231.59 o 
 -15   3   3     3142.86     3128.39    265.39 o 
 -13   3   3     4165.35     4750.80    272.91 o 
 -11   3   3     1972.44     2238.64    127.06 o 
  -9   3   3     2218.24     2358.58     83.87 o 
  -7   3   3      904.52     1057.65     92.44 o 
  -5   3   3     9583.16     9927.13    142.25 o 
  -3   3   3    15582.84    14979.41    623.85 o 
  -1   3   3    11321.71    11670.68    167.94 o 
   1   3   3      112.23      284.04    155.03 o 
   3   3   3    10201.22    10288.50    126.90 o 
   5   3   3     8699.42     8392.26    173.42 o 
   7   3   3    12780.72    12908.09    207.54 o 
   9   3   3     2766.75     3006.74    140.56 o 
  11   3   3     1683.54     1855.11     40.69 o 
  13   3   3      705.31      604.08     84.35 o 
  15   3   3      480.59      505.75     25.04 o 
 -14   4   3      242.11      250.37    249.12 o 
 -12   4   3      369.04      558.33    370.55 o 
 -10   4   3     1530.80     1722.56    241.61 o 
  -8   4   3    13686.02    13051.57    168.55 o 
  -6   4   3    22471.85    20982.34    557.39 o 
  -4   4   3    13753.97    12997.12    179.32 o 
  -2   4   3    26276.83    26271.65    112.38 o 
   0   4   3    11096.95    10833.58    111.24 o 
   2   4   3     2886.49     3541.69    176.38 o 
   4   4   3     2597.13     2662.95    302.32 o 
   6   4   3      552.89      615.64    190.22 o 
   8   4   3     1467.26     1398.46     39.50 o 
  10   4   3     4970.22     4653.52    105.16 o 
  12   4   3     3215.08     3012.32    136.45 o 
  14   4   3     2591.77     2434.89     73.23 o 
 -13   5   3      823.58      876.30    371.80 o 
 -11   5   3     4583.13     4084.81    264.14 o 
  -9   5   3     5729.92     5647.05    191.61 o 
  -7   5   3    11816.74    11426.51    115.48 o 
  -5   5   3     4986.44     5225.81    155.37 o 
  -3   5   3      318.15      327.16     49.18 o 
  -1   5   3     2847.60     3305.85     96.85 o 
   1   5   3      669.36      770.20     74.41 o 
   3   5   3      342.35      356.78    187.34 o 
   5   5   3     1191.52     1415.56    182.29 o 
   7   5   3     3011.71     3220.44    142.12 o 
   9   5   3     1343.06     1252.54    111.77 o 
  11   5   3     5283.86     5025.55    106.35 o 
  13   5   3     2471.57     2629.37     71.20 o 
  15   5   3      868.03      841.33    112.84 o 
 -10   6   3     6433.45     6410.01    104.16 o 
  -8   6   3    14479.54    12762.49    123.33 o 
  -6   6   3    14430.01    13415.89     97.31 o 
  -4   6   3     8140.64     7622.72    192.35 o 
  -2   6   3     5998.18     6331.44    120.96 o 
   0   6   3     1946.46     2802.65    190.60 o 
   2   6   3     8038.48     7355.49    138.00 o 
   4   6   3     1667.84     1753.93    163.37 o 
   6   6   3     3160.62     2868.26     54.46 o 
   8   6   3     3182.32     2941.50     80.77 o 
  10   6   3     2279.19     2508.73    319.85 o 
  12   6   3      995.41      954.34     53.83 o 
  14   6   3      429.74      488.05    217.49 o 
  -9   7   3       10.29      149.35    157.22 o 
  -7   7   3     2265.74     2398.56    260.39 o 
  -5   7   3     2298.60     2817.34    146.57 o 
  -3   7   3     8228.79     8137.42    163.16 o 
  -1   7   3    10913.96    10372.68    104.35 o 
   1   7   3     4043.68     3922.53     50.60 o 
   3   7   3     1284.16     1247.06     74.49 o 
   5   7   3       45.12      125.91    115.47 o 
   7   7   3       26.01       44.89     36.96 o 
   9   7   3       13.94       16.81     96.58 o 
  11   7   3      294.89      280.67    135.83 o 
  13   7   3      342.58      441.89     53.55 o 
 -10   8   3      583.84      694.78    363.04 o 
  -8   8   3      843.74      913.86    244.11 o 
  -6   8   3       40.80      122.68    135.20 o 
  -4   8   3     2188.83     2195.51    118.30 o 
  -2   8   3     6083.37     5821.57    103.14 o 
   0   8   3     6420.29     6195.96    212.80 o 
   2   8   3      809.65      850.05    100.15 o 
   4   8   3      849.81     1051.62    196.82 o 
   6   8   3      652.06      604.89     75.11 o 
   8   8   3     1473.61     1459.45    232.48 o 
  10   8   3      667.33      601.26     93.43 o 
  12   8   3      144.69      173.53     60.45 o 
 -11   9   3      152.37      137.70      3.76 o 
  -9   9   3       50.62      132.70    368.05 o 
  -7   9   3      576.41      582.11     45.07 o 
  -5   9   3      330.95      481.97    170.25 o 
  -3   9   3      686.65      757.20     82.79 o 
  -1   9   3     1948.21     2359.87    138.06 o 
   1   9   3       14.07      215.26    163.59 o 
   3   9   3     1787.12     1822.87    185.90 o 
   5   9   3     1511.73     1741.44    265.39 o 
   7   9   3      466.60      632.41    171.97 o 
   9   9   3      403.15      382.62     31.30 o 
  11   9   3      175.28      485.78    188.70 o 
 -10  10   3     3128.69     3636.65    374.31 o 
  -8  10   3     3258.36     3078.32    239.10 o 
  -6  10   3     1173.23     1244.35     28.79 o 
  -4  10   3     1229.32     1822.71    336.75 o 
  -2  10   3      168.69      407.25    203.51 o 
   0  10   3     1397.64     1730.67    176.20 o 
   2  10   3     2108.32     1887.64    239.10 o 
   4  10   3     3556.67     3082.71    220.95 o 
   6  10   3     2489.69     2238.22    325.48 o 
   8  10   3     2050.26     2183.04    242.23 o 
 -11  11   3      535.57      527.03     71.36 o 
  -9  11   3      362.50      430.64    297.94 o 
  -7  11   3      915.87     1017.76    334.25 o 
  -5  11   3      534.14      481.97     11.27 o 
  -3  11   3      203.79      279.16    138.96 o 
  -1  11   3      211.52      392.47    137.84 o 
   1  11   3      948.51     1019.48    170.52 o 
   3  11   3     2524.79     2414.54    201.55 o 
   5  11   3     2480.75     2742.01    190.29 o 
   7  11   3      206.46      254.94     60.09 o 
  -8  12   3        3.61       37.56    272.91 o 
  -6  12   3      466.57      435.65    320.48 o 
  -4  12   3     1088.38     1423.36    310.46 o 
  -2  12   3      544.26      724.83    353.02 o 
   0  12   3      209.36      140.36     80.12 o 
   2  12   3        4.94       74.46     70.39 o 
   4  12   3      271.12      527.68    188.87 o 
 -16   0   4    15706.59    16754.87    310.46 o 
 -14   0   4    57976.76    53513.18     62.59 o 
 -12   0   4    31885.23    29931.92    131.45 o 
 -10   0   4    11969.25    11851.34    200.30 o 
  -8   0   4     5617.61     6801.34    267.90 o 
  -6   0   4    75902.69    78977.21     67.60 o 
  -4   0   4     9028.05     9088.49     83.87 o 
  -2   0   4    48511.91    47858.99    823.72 o 
   0   0   4    24984.62    24024.91    662.86 o 
   2   0   4    35741.15    35908.61    294.81 o 
   4   0   4    47251.49    48768.75    110.79 o 
   6   0   4    12164.87    12097.46    157.73 o 
   8   0   4     4657.11     4872.84    103.77 o 
  10   0   4     1525.66     1622.41    121.43 o 
  12   0   4      406.32      434.39     60.09 o 
  14   0   4      734.89      711.06    210.31 o 
 -17   1   4      467.03      597.14    345.51 o 
 -15   1   4      893.75     1053.65    116.54 o 
 -13   1   4     1156.95     1134.03     65.72 o 
 -11   1   4       91.25      369.25    177.40 o 
  -9   1   4     1193.57     1353.48    173.69 o 
  -7   1   4    12713.02    12396.99    240.98 o 
  -5   1   4    32672.23    32616.20    514.82 o 
  -3   1   4     5522.64     5479.73    109.81 o 
  -1   1   4     8677.01     8929.92    164.55 o 
   1   1   4      984.11     1314.15    125.12 o 
   3   1   4     9360.15     9439.90    137.25 o 
   5   1   4     8879.06     9034.60     55.19 o 
   7   1   4     1508.48     1840.96    130.98 o 
   9   1   4     2431.04     2550.87    193.21 o 
  11   1   4     1972.77     2125.55    161.24 o 
  13   1   4     1905.20     1928.41    153.98 o 
  15   1   4      844.56      831.40    190.87 o 
 -18   2   4      368.36      533.29    255.38 o 
 -16   2   4      129.65      187.78    344.26 o 
 -14   2   4      409.15      558.83    110.46 o 
 -12   2   4     2457.21     2873.74     91.60 o 
 -10   2   4     8332.85     8620.25    210.72 o 
  -8   2   4    19109.32    18111.53    268.59 o 
  -6   2   4    24301.30    24998.82    434.52 o 
  -4   2   4     7730.71     7815.24     43.43 o 
  -2   2   4     2221.04     2651.16     74.83 o 
   0   2   4      795.45      949.30    102.35 o 
   2   2   4      614.95      781.63    183.60 o 
   4   2   4     1195.82     1192.69     64.99 o 
   6   2   4     6534.08     6939.06    121.11 o 
   8   2   4     5175.03     5698.66    234.72 o 
  10   2   4     1447.71     1386.83     73.25 o 
  12   2   4      109.43      188.35     74.48 o 
  14   2   4      632.04      569.80     61.97 o 
 -17   3   4      159.30      142.71    358.03 o 
 -15   3   4      305.61      607.15    348.02 o 
 -13   3   4     1349.29     1285.66     27.54 o 
 -11   3   4     4554.99     4821.21    127.28 o 
  -9   3   4    15322.57    15415.07    264.60 o 
  -7   3   4    18367.93    17794.74    622.69 o 
  -5   3   4    13394.93    12929.31    258.74 o 
  -3   3   4     8789.54     8723.24    121.50 o 
  -1   3   4    11981.23    11713.07    248.58 o 
   1   3   4     4737.71     4644.94     94.00 o 
   3   3   4     1510.34     1463.08     34.25 o 
   5   3   4      757.90      896.66     96.06 o 
   7   3   4     1569.17     2019.18    284.17 o 
   9   3   4     1475.92     1978.61    249.75 o 
  11   3   4      356.05      406.53    102.03 o 
  13   3   4     1554.03     2040.53    262.89 o 
  15   3   4     1844.99     1905.41    386.82 o 
 -16   4   4     4135.31     4182.46    215.32 o 
 -14   4   4     1146.29     1124.17    102.65 o 
 -12   4   4     1447.55     1792.66    237.85 o 
 -10   4   4     2017.54     2014.08     58.46 o 
  -8   4   4     7302.39     7311.15     99.07 o 
  -6   4   4     3079.22     3074.49    100.20 o 
  -4   4   4      355.00      363.63     39.29 o 
  -2   4   4     3539.42     3363.55    164.40 o 
   0   4   4     2014.23     2507.10     77.99 o 
   2   4   4    13360.67    12963.48    101.42 o 
   4   4   4    12534.76    11837.57     67.60 o 
   6   4   4     2845.01     2993.04     87.66 o 
   8   4   4     1373.33     1325.97    110.79 o 
  10   4   4     2505.18     2740.46    223.46 o 
  12   4   4     1681.74     1721.45     80.74 o 
  14   4   4      211.17      514.51    191.53 o 
 -15   5   4      129.47      296.69    299.19 o 
 -13   5   4     1472.31     1367.03    121.43 o 
 -11   5   4     3106.75     3185.98    138.96 o 
  -9   5   4     1002.58     1054.33     66.47 o 
  -7   5   4       16.59       27.08     38.21 o 
  -5   5   4     3365.92     3683.86    159.37 o 
  -3   5   4     2487.03     2503.74    139.27 o 
  -1   5   4      694.05      714.30    145.69 o 
   1   5   4     3924.26     4240.36     79.93 o 
   3   5   4     3214.16     3432.14    181.98 o 
   5   5   4     5629.74     6213.86    187.30 o 
   7   5   4     2585.73     2194.61     61.01 o 
   9   5   4      524.43      399.22    136.04 o 
  11   5   4      797.28      985.20    212.88 o 
  13   5   4      483.92      591.03     81.09 o 
 -14   6   4     1014.33      930.13    107.66 o 
 -12   6   4     1836.12     1641.19     86.38 o 
 -10   6   4     9390.24     8449.07    182.77 o 
  -8   6   4    14097.26    12569.77    314.87 o 
  -6   6   4     5706.66     6016.38    183.54 o 
  -4   6   4     1156.74     1572.61    115.64 o 
  -2   6   4     1713.92     2015.39    166.16 o 
   0   6   4      114.12      213.44     82.98 o 
   2   6   4     1352.44     1414.82     82.91 o 
   4   6   4     1602.35     1805.74     76.01 o 
   6   6   4     1014.14     1016.67     80.61 o 
   8   6   4     2012.82     1728.90    181.33 o 
  10   6   4     2799.99     2618.66     97.95 o 
  12   6   4     1740.48     1853.12    173.38 o 
 -13   7   4     1972.70     1992.96    157.73 o 
 -11   7   4     5569.21     4358.15    111.89 o 
  -9   7   4     5295.48     4560.48    117.05 o 
  -7   7   4     3252.14     3289.39    115.49 o 
  -5   7   4     3318.73     3681.55    210.94 o 
  -3   7   4     6048.72     5392.90     91.79 o 
  -1   7   4     4651.30     4489.52    106.28 o 
   1   7   4     2191.15     2027.81     99.97 o 
   3   7   4     2099.98     2195.52    110.49 o 
   5   7   4     1206.65     1340.61     59.71 o 
   7   7   4      829.84      789.63     51.33 o 
   9   7   4     1068.75     1026.81     87.63 o 
  11   7   4      328.49      478.83    138.53 o 
 -12   8   4      294.32      449.42    160.24 o 
 -10   8   4      592.89      594.44     34.63 o 
  -8   8   4     1492.24     1829.61    160.51 o 
  -6   8   4     3443.97     3364.87     87.96 o 
  -4   8   4     1714.23     1678.58    139.01 o 
  -2   8   4     2571.45     2662.60    108.61 o 
   0   8   4     3188.06     3746.16    211.35 o 
   2   8   4     1856.00     2088.51    142.71 o 
   4   8   4       23.82       42.70     30.25 o 
   6   8   4      705.24      811.74    162.29 o 
   8   8   4     1192.83      986.67     38.98 o 
  10   8   4     1547.54     1598.69    298.57 o 
 -11   9   4     1088.35     1459.67    103.90 o 
  -9   9   4      474.24      474.45     26.29 o 
  -7   9   4      419.53      473.20    374.31 o 
  -5   9   4      211.39      274.74    103.90 o 
  -3   9   4     2321.38     2477.62    284.17 o 
  -1   9   4     4689.98     4860.72    274.78 o 
   1   9   4     2174.62     2280.15    286.05 o 
   3   9   4      866.44      860.80    146.38 o 
   5   9   4      931.99      949.29    168.68 o 
   7   9   4     1185.81     1094.48    208.49 o 
   9   9   4      142.31      339.87    133.66 o 
 -12  10   4      325.34      364.29    163.99 o 
 -10  10   4       67.52       61.34    161.49 o 
  -8  10   4       85.24      103.90    116.42 o 
  -6  10   4      126.78      317.97    137.70 o 
  -4  10   4      881.72      884.04    193.63 o 
  -2  10   4      287.29      253.76     49.45 o 
   0  10   4      350.53      298.29     28.17 o 
   2  10   4     3431.25     3224.48    184.77 o 
   4  10   4     2124.49     2065.99     95.82 o 
   6  10   4      655.05      771.43    146.11 o 
   8  10   4      114.97      194.76     28.17 o 
 -11  11   4      411.18      339.25    315.47 o 
  -9  11   4      225.69      272.91    163.99 o 
  -7  11   4      310.13      398.09    189.03 o 
  -5  11   4       17.06       80.12    300.45 o 
  -3  11   4      331.65      496.99    195.29 o 
  -1  11   4     1173.58     1525.38    199.37 o 
   1  11   4      430.20      409.88    123.31 o 
   3  11   4      804.24      749.68     70.92 o 
   5  11   4     1219.70     1106.44    215.95 o 
 -10  12   4      648.68      701.04    199.05 o 
  -8  12   4     1793.18     2219.54    275.41 o 
  -6  12   4     1683.42     1875.28    244.11 o 
  -4  12   4      569.79     1283.15    207.81 o 
  -2  12   4      871.85      887.57     27.54 o 
   0  12   4      962.31      975.19    155.21 o 
   2  12   4      184.26      263.56    140.21 o 
 -19   1   5      865.23      758.63     21.28 o 
 -17   1   5     1875.48     2469.92    371.80 o 
 -15   1   5     3429.04     3175.63    128.73 o 
 -13   1   5      641.02      998.01    170.49 o 
 -11   1   5     3146.74     3370.83     80.74 o 
  -9   1   5    15326.65    16416.68    470.70 o 
  -7   1   5    18044.35    18044.25    729.41 o 
  -5   1   5    16624.63    15825.72    329.36 o 
  -3   1   5    13175.09    13053.19    111.81 o 
  -1   1   5     7537.39     7452.21    108.86 o 
   1   1   5    11036.47    11095.25    307.15 o 
   3   1   5     4247.22     4474.61     65.98 o 
   5   1   5     2013.71     2320.66    240.55 o 
   7   1   5     1051.21     1002.60     95.03 o 
   9   1   5      660.45      608.96     54.16 o 
  11   1   5      207.91      210.42     97.72 o 
  13   1   5      136.25      290.98    176.50 o 
 -20   2   5       93.85      398.09    272.91 o 
 -18   2   5      859.98      823.72    186.53 o 
 -16   2   5     1230.23     1032.78    105.16 o 
 -14   2   5      734.28      919.53    177.35 o 
 -12   2   5     1564.58     1599.71    100.92 o 
 -10   2   5     3968.28     4196.66    187.15 o 
  -8   2   5     4462.70     4449.88    116.66 o 
  -6   2   5     4207.12     3690.76    180.51 o 
  -4   2   5     7898.21     7486.52    204.38 o 
  -2   2   5     8297.62     8032.50    293.16 o 
   0   2   5     6166.39     6886.14    109.48 o 
   2   2   5     4393.03     4970.83    133.74 o 
   4   2   5     5270.99     4980.23    145.09 o 
   6   2   5     4263.69     3939.84    294.81 o 
   8   2   5     4339.42     4431.17    200.92 o 
  10   2   5     4519.84     4604.99    109.61 o 
  12   2   5     2685.10     2620.83     68.09 o 
  14   2   5      788.02      849.05     89.65 o 
 -19   3   5      141.95      423.13    251.62 o 
 -17   3   5     1776.61     1871.53    255.38 o 
 -15   3   5     1818.45     2473.67    260.39 o 
 -13   3   5     2633.74     2608.90    115.17 o 
 -11   3   5     2356.22     2231.32    174.01 o 
  -9   3   5    17482.83    18266.63    425.60 o 
  -7   3   5    17566.21    17075.13    133.13 o 
  -5   3   5     2689.40     3230.87    122.70 o 
  -3   3   5    18172.63    17379.92    335.40 o 
  -1   3   5     9382.95     9104.79     85.86 o 
   1   3   5     6642.04     6545.36     37.35 o 
   3   3   5      391.94      516.54     75.91 o 
   5   3   5     2014.79     2174.37    132.07 o 
   7   3   5       41.35       73.73     28.44 o 
   9   3   5      902.53     1073.89    172.01 o 
  11   3   5      787.05      884.21     88.00 o 
  13   3   5      184.21      355.77    135.56 o 
 -18   4   5      496.93      620.92    135.20 o 
 -16   4   5      590.69      466.94     11.27 o 
 -14   4   5     3089.87     3152.18    187.78 o 
 -12   4   5     5908.45     5137.17     75.57 o 
 -10   4   5     8642.27     7903.63     14.31 o 
  -8   4   5    13832.84    13517.89    444.00 o 
  -6   4   5     4844.89     4869.16     53.24 o 
  -4   4   5    17869.08    17451.38    507.92 o 
  -2   4   5    13549.52    12745.19    151.78 o 
   0   4   5     6211.29     6337.78    157.26 o 
   2   4   5    18699.33    18384.22    346.25 o 
   4   4   5    18336.29    18822.29    609.03 o 
   6   4   5     6458.85     6168.31    210.19 o 
   8   4   5     1001.49      903.75    212.25 o 
  10   4   5      289.78      456.50    204.66 o 
  12   4   5      170.64      302.08     91.16 o 
 -17   5   5      568.08      648.46    210.31 o 
 -15   5   5     1513.74     1478.44    310.46 o 
 -13   5   5      172.77      214.07     58.84 o 
 -11   5   5     3834.12     3946.08    186.49 o 
  -9   5   5     3742.36     3507.80     87.61 o 
  -7   5   5     2320.51     2356.06    241.64 o 
  -5   5   5      258.57      417.27    146.30 o 
  -3   5   5      655.52      688.11     44.65 o 
  -1   5   5     2238.52     2635.51     78.01 o 
   1   5   5     9594.76     9283.40    203.69 o 
   3   5   5     7774.07     7416.96     98.34 o 
   5   5   5     1672.88     1720.52    408.73 o 
   7   5   5     1928.63     2085.17     86.38 o 
   9   5   5     1486.58     1632.04    112.04 o 
  11   5   5      238.51      341.37    161.05 o 
  13   5   5      133.09      170.65     76.36 o 
 -16   6   5      904.56      739.85     97.64 o 
 -14   6   5     1836.14     1696.27    115.17 o 
 -12   6   5     2034.38     2073.15    217.20 o 
 -10   6   5     4480.31     4687.79    111.93 o 
  -8   6   5     4333.26     4517.95    135.14 o 
  -6   6   5     3683.95     3149.03    141.78 o 
  -4   6   5     9804.05     9458.28     63.43 o 
  -2   6   5    12162.81    11623.21     63.67 o 
   0   6   5     2914.22     2843.34    262.82 o 
   2   6   5       16.32       82.87     91.63 o 
   4   6   5       43.56       66.29     60.02 o 
   6   6   5      216.99      327.07     34.13 o 
   8   6   5      614.84      670.73    128.94 o 
  10   6   5      194.40      307.12     59.47 o 
  12   6   5      269.54      352.49    160.60 o 
 -15   7   5     2326.62     2048.04    138.96 o 
 -13   7   5     1964.40     1860.26     72.61 o 
 -11   7   5      351.89      224.47      6.89 o 
  -9   7   5     1014.13      989.86    111.32 o 
  -7   7   5     1940.37     1839.93    129.62 o 
  -5   7   5      972.14      931.88     64.63 o 
  -3   7   5     2912.36     3509.82    164.15 o 
  -1   7   5      789.65      727.31     66.21 o 
   1   7   5      198.49      314.19    136.56 o 
   3   7   5     1481.80     1395.83     46.32 o 
   5   7   5     1118.67      941.19    212.59 o 
   7   7   5     1973.88     1774.84    176.51 o 
   9   7   5     1256.62     1439.71    145.36 o 
  11   7   5      958.98      820.78     26.02 o 
 -14   8   5     1459.36     2019.25    220.33 o 
 -12   8   5     1325.41     1498.84     61.49 o 
 -10   8   5       96.37      183.84    105.84 o 
  -8   8   5      504.88      447.18     68.23 o 
  -6   8   5     1224.50     1512.98    257.47 o 
  -4   8   5     1642.95     1712.19    142.89 o 
  -2   8   5     2353.11     3186.19    248.62 o 
   0   8   5      189.04      235.04     46.94 o 
   2   8   5       22.82       33.28     26.91 o 
   4   8   5      815.50      749.52    103.55 o 
   6   8   5      391.03      405.47    155.13 o 
   8   8   5       47.65      325.34    155.02 o 
  10   8   5      236.13      340.59    160.23 o 
 -13   9   5     1049.47     1074.09    180.27 o 
 -11   9   5      432.11      465.30     65.91 o 
  -9   9   5     1365.86     1823.67    237.93 o 
  -7   9   5     1540.40     2099.27    146.76 o 
  -5   9   5      386.43      310.22     27.20 o 
  -3   9   5      135.60      259.39    167.54 o 
  -1   9   5      361.66      361.03     63.22 o 
   1   9   5       29.14      135.45    193.44 o 
   3   9   5       51.53      157.29     68.39 o 
   5   9   5      327.41      367.61    110.66 o 
   7   9   5     1309.38     1461.68    222.83 o 
 -12  10   5     1082.22      828.73    165.25 o 
 -10  10   5      126.03      232.85    110.16 o 
  -8  10   5      724.11      669.74    289.18 o 
  -6  10   5     1682.79     1541.04    222.83 o 
  -4  10   5     5200.45     4635.54    257.26 o 
  -2  10   5     6705.40     5870.77     17.53 o 
   0  10   5     2546.68     2704.86    210.95 o 
   2  10   5      391.98      356.78     96.66 o 
   4  10   5      254.59      412.16    198.47 o 
   6  10   5      512.30      529.24     39.10 o 
 -13  11   5        4.70      102.65    292.93 o 
 -11  11   5      337.31      365.54     28.79 o 
  -9  11   5     1014.20     1448.40    125.19 o 
  -7  11   5     2143.89     1828.96     72.61 o 
  -5  11   5      650.45     1196.78    280.42 o 
  -3  11   5     1440.71     1642.37     82.31 o 
  -1  11   5     1313.33     1342.87    182.34 o 
   1  11   5      609.26      544.44     60.49 o 
   3  11   5      422.04      328.02     14.40 o 
 -10  12   5      106.21      195.29    224.08 o 
  -8  12   5      243.06      336.75    211.56 o 
  -6  12   5      334.60      314.22     25.04 o 
  -4  12   5      165.31      316.72    247.87 o 
  -2  12   5      243.08      269.77    188.03 o 
   0  12   5      629.40      533.80    135.08 o 
 -18   0   6     1183.87      918.86    167.75 o 
 -16   0   6     1807.56     2635.16    294.19 o 
 -14   0   6      685.91      731.09    324.23 o 
 -12   0   6     5344.92     4835.93     73.86 o 
 -10   0   6    15704.53    14224.86    195.29 o 
  -8   0   6    18948.13    20136.13    330.49 o 
  -6   0   6    20178.99    23477.34    301.70 o 
  -4   0   6    39389.35    42267.65    245.75 o 
  -2   0   6    25213.24    26417.68    130.82 o 
   0   0   6     9183.30     9762.59    118.58 o 
   2   0   6     2149.63     2826.72    155.93 o 
   4   0   6     1419.19     1611.14    322.98 o 
   6   0   6     1179.38     1647.66    275.41 o 
   8   0   6     3032.91     2928.10    186.53 o 
  10   0   6     1974.23     1872.78    189.03 o 
  12   0   6      760.79      719.82     81.37 o 
 -19   1   6      114.13      103.90      2.50 o 
 -17   1   6     1480.21     1301.09     51.33 o 
 -15   1   6     1023.79     1028.61     53.20 o 
 -13   1   6     1579.49     1921.93    149.79 o 
 -11   1   6     3212.28     3174.22     70.55 o 
  -9   1   6     7782.86     7976.68    107.13 o 
  -7   1   6     5114.80     5420.64    137.28 o 
  -5   1   6     5409.11     5352.77    123.67 o 
  -3   1   6     9516.61     9312.26    168.69 o 
  -1   1   6      445.98      515.17     49.66 o 
   1   1   6     4390.49     4450.24    107.45 o 
   3   1   6     6741.63     6186.69    128.65 o 
   5   1   6     6382.13     6001.13     87.33 o 
   7   1   6     2435.05     2503.25    230.97 o 
   9   1   6     4639.32     4816.22    175.49 o 
  11   1   6     1747.20     1672.20     53.81 o 
  13   1   6      427.94      373.93    114.26 o 
 -20   2   6      164.60      222.83    301.70 o 
 -18   2   6     2461.23     2673.97    264.14 o 
 -16   2   6     2632.47     2917.76    200.36 o 
 -14   2   6     2515.86     2910.00    171.50 o 
 -12   2   6      194.05      188.64     61.34 o 
 -10   2   6     5749.98     5875.00    105.34 o 
  -8   2   6     3637.53     3470.83    129.82 o 
  -6   2   6     4385.53     3907.94     24.79 o 
  -4   2   6     5389.25     5701.29     69.04 o 
  -2   2   6     8791.94     9610.61    170.33 o 
   0   2   6     7289.86     7039.29    130.40 o 
   2   2   6     6570.85     6114.41    260.46 o 
   4   2   6     9045.58     8697.29    236.20 o 
   6   2   6      166.90      287.48     62.24 o 
   8   2   6      408.82      548.90     85.75 o 
  10   2   6      749.38      872.55     97.31 o 
  12   2   6      531.87      577.04     63.12 o 
 -21   3   6      162.59      340.51    174.01 o 
 -19   3   6      469.65      444.41     82.62 o 
 -17   3   6     1777.76     1398.33     32.55 o 
 -15   3   6     3515.99     3129.65    109.73 o 
 -13   3   6     2210.24     2498.86    364.92 o 
 -11   3   6     4692.06     4308.49    104.55 o 
  -9   3   6     9646.73     9768.28    123.61 o 
  -7   3   6     2078.05     2416.23    134.12 o 
  -5   3   6     1741.04     1871.27    157.61 o 
  -3   3   6      151.66      242.92     44.25 o 
  -1   3   6      847.91      824.50     52.04 o 
   1   3   6    11871.24    10937.77    205.89 o 
   3   3   6    19005.54    17984.19    107.66 o 
   5   3   6    12385.57    11817.34     48.85 o 
   7   3   6     4397.06     3996.22    120.03 o 
   9   3   6     1935.73     1696.24    144.50 o 
  11   3   6      736.13      936.20    187.61 o 
 -20   4   6      166.40      454.42    327.99 o 
 -18   4   6      825.38     1104.14    332.99 o 
 -16   4   6     1519.71     1382.05     26.29 o 
 -14   4   6      380.95      340.51    331.74 o 
 -12   4   6     1623.47     1680.34     81.63 o 
 -10   4   6     2979.93     2860.12     33.37 o 
  -8   4   6     3839.89     4036.55     90.16 o 
  -6   4   6     8982.53     8395.53    292.87 o 
  -4   4   6     1336.98     1407.16     57.55 o 
  -2   4   6     5365.49     5015.78    109.75 o 
   0   4   6     1185.73     1405.25    292.84 o 
   2   4   6     5097.39     5002.31    120.82 o 
   4   4   6     1747.58     1768.52    242.06 o 
   6   4   6      230.98      268.40     33.17 o 
   8   4   6      383.97      555.71    106.12 o 
  10   4   6     1005.39      956.70    101.21 o 
  12   4   6      690.69      788.67    212.82 o 
 -21   5   6      346.80      500.74    314.22 o 
 -19   5   6      259.20      538.30    289.18 o 
 -17   5   6      298.79      339.25    105.16 o 
 -15   5   6     1530.38     1587.36    289.18 o 
 -13   5   6     1678.35     1778.89     65.10 o 
 -11   5   6      619.44      665.04     86.97 o 
  -9   5   6     1655.59     1773.06    152.15 o 
  -7   5   6     4618.18     4657.67    111.37 o 
  -5   5   6     4644.92     5082.38    167.30 o 
  -3   5   6     1229.60     1648.55    193.53 o 
  -1   5   6     1981.08     1838.59     38.45 o 
   1   5   6     3598.04     4012.83    281.04 o 
   3   5   6      242.75      324.20    175.58 o 
   5   5   6      770.88      859.23    136.30 o 
   7   5   6     1423.38     1392.75    179.30 o 
   9   5   6      484.04      692.65    124.01 o 
  11   5   6       58.89      120.92     48.17 o 
 -20   6   6     1383.25     1582.35     88.88 o 
 -18   6   6      981.48     1548.55    256.63 o 
 -16   6   6     1288.67     1811.44    209.06 o 
 -14   6   6      161.39      158.99     62.59 o 
 -12   6   6     2557.63     2651.34     73.33 o 
 -10   6   6      161.97      269.71     76.01 o 
  -8   6   6       58.40      221.54    129.20 o 
  -6   6   6     1273.94     1618.60     71.12 o 
  -4   6   6     3406.05     3265.10    135.15 o 
  -2   6   6     4659.22     4519.30    165.22 o 
   0   6   6     6435.36     6132.46    128.94 o 
   2   6   6     3500.82     3868.32    127.76 o 
   4   6   6      562.14      688.07    120.44 o 
   6   6   6     1325.19     1898.35    202.18 o 
   8   6   6      362.03      565.15    106.04 o 
  10   6   6       21.12       60.30     95.68 o 
 -17   7   6     2355.65     2586.34    266.65 o 
 -15   7   6     2424.98     2514.98    363.04 o 
 -13   7   6      922.90     1024.67    238.48 o 
 -11   7   6     1586.98     1845.28    164.62 o 
  -9   7   6     1868.33     2011.36     81.53 o 
  -7   7   6     1733.56     1799.81     75.92 o 
  -5   7   6      232.87      462.07    147.80 o 
  -3   7   6      796.51      727.50     84.64 o 
  -1   7   6     1328.47     1153.90    112.94 o 
   1   7   6     4356.35     3896.11    386.20 o 
   3   7   6     4443.55     4583.87    218.56 o 
   5   7   6      714.48      577.85     16.54 o 
   7   7   6      240.13      199.61     83.29 o 
   9   7   6      114.80      206.52    251.90 o 
 -16   8   6      521.35      650.97    222.83 o 
 -14   8   6     1021.01      838.61      6.92 o 
 -12   8   6     1012.27     1037.53    202.80 o 
 -10   8   6     1589.59     1611.31    186.53 o 
  -8   8   6     1238.96      948.13    145.06 o 
  -6   8   6     1253.86     1285.65     67.79 o 
  -4   8   6     1757.01     2391.22    158.01 o 
  -2   8   6     1003.78      881.37     58.21 o 
   0   8   6      142.98      168.84    137.70 o 
   2   8   6       25.19       36.94      1.77 o 
   4   8   6     1128.05     1115.86    145.74 o 
   6   8   6     3012.55     3071.35    150.85 o 
   8   8   6     2494.04     2978.27    157.15 o 
 -15   9   6      244.83      426.88    339.25 o 
 -13   9   6      468.03      521.02     68.21 o 
 -11   9   6     1027.26     1396.45    190.28 o 
  -9   9   6      510.57      449.36    115.06 o 
  -7   9   6     1450.08     1364.18     31.90 o 
  -5   9   6     4197.81     4152.04     83.11 o 
  -3   9   6     4788.88     4449.68     42.56 o 
  -1   9   6     1138.42     1166.53     99.52 o 
   1   9   6        7.09      101.79    177.68 o 
   3   9   6      117.02      139.65     56.96 o 
   5   9   6      248.03      323.91    116.42 o 
   7   9   6      851.49      846.69     27.36 o 
 -14  10   6      551.57      540.80    221.58 o 
 -12  10   6      496.26      485.72     12.52 o 
 -10  10   6     1356.28     1387.03    118.30 o 
  -8  10   6     1666.24     1376.41    122.06 o 
  -6  10   6      683.92      568.20     87.07 o 
  -4  10   6      441.65      443.22    108.29 o 
  -2  10   6      494.70      635.88    184.85 o 
   0  10   6      674.84      668.44    215.95 o 
   2  10   6      135.52      166.49     32.21 o 
   4  10   6      433.59      541.84    122.41 o 
 -13  11   6       24.16       60.09    346.76 o 
 -11  11   6      195.59      307.96     86.38 o 
  -9  11   6      314.93      431.89    292.93 o 
  -7  11   6      447.54      513.26    232.85 o 
  -5  11   6      417.58      490.73    236.60 o 
  -3  11   6      323.31      318.03    102.03 o 
  -1  11   6      284.44      216.17     98.90 o 
   1  11   6      562.14      461.15     60.09 o 
   3  11   6      464.85      590.87     85.37 o 
  -8  12   6      711.77      632.19      2.50 o 
  -6  12   6      213.81      327.99     77.62 o 
  -4  12   6      220.37      421.88    169.00 o 
  -2  12   6       49.90       49.09     24.47 o 
 -21   1   7      156.49      359.28    204.05 o 
 -19   1   7     1048.52     1044.05    348.02 o 
 -17   1   7      344.76      275.52     60.09 o 
 -15   1   7     4189.08     3701.18     68.46 o 
 -13   1   7     3138.01     3080.36    147.72 o 
 -11   1   7     7344.31     6713.89    102.30 o 
  -9   1   7    22871.45    22189.02    184.65 o 
  -7   1   7     5725.52     5505.06     88.18 o 
  -5   1   7    11216.01    11882.21     78.72 o 
  -3   1   7    12268.40    12972.39    332.11 o 
  -1   1   7     1117.53     1172.86     39.71 o 
   1   1   7      768.57      691.55     46.57 o 
   3   1   7     2454.63     3056.21    134.47 o 
   5   1   7     2670.85     3224.18    122.77 o 
   7   1   7     1534.35     1612.48     20.04 o 
   9   1   7     1273.89     1204.36      9.62 o 
  11   1   7      336.62      411.48     95.20 o 
 -22   2   7      293.78      420.62    261.64 o 
 -20   2   7      385.24      704.80    363.04 o 
 -18   2   7      581.06      524.53     58.84 o 
 -16   2   7     2630.62     2616.78    189.66 o 
 -14   2   7     2612.04     2328.01    140.90 o 
 -12   2   7     1060.31     1328.73     80.82 o 
 -10   2   7     5171.48     5063.47    229.92 o 
  -8   2   7    15829.34    14811.04    166.79 o 
  -6   2   7     4953.97     4982.79    168.68 o 
  -4   2   7     1129.16     1163.99     68.86 o 
  -2   2   7     2412.50     2537.22    262.68 o 
   0   2   7    13857.82    13659.65    137.35 o 
   2   2   7    22280.84    21643.01    535.33 o 
   4   2   7     8188.49     7401.19     75.63 o 
   6   2   7     2961.40     2593.04    114.36 o 
   8   2   7     3431.28     3080.23     85.41 o 
  10   2   7     2662.47     2878.96    167.66 o 
  12   2   7      497.61      561.73    193.91 o 
 -21   3   7      327.99      340.51    105.16 o 
 -19   3   7     2068.42     2252.09    322.98 o 
 -17   3   7      364.05      371.80     47.57 o 
 -15   3   7     2037.52     2449.47    202.43 o 
 -13   3   7     3435.23     4083.11    167.97 o 
 -11   3   7    12428.54    10906.71    523.03 o 
  -9   3   7     4647.36     4213.24    185.13 o 
  -7   3   7     6115.02     5583.85    208.48 o 
  -5   3   7     3623.36     3408.24    306.71 o 
  -3   3   7     2115.60     2166.32    134.52 o 
  -1   3   7     2672.46     2967.97    322.26 o 
   1   3   7     4670.26     4875.09    257.21 o 
   3   3   7      695.41      686.01    116.96 o 
   5   3   7      202.09      261.87     49.08 o 
   7   3   7      499.46      569.08    139.44 o 
   9   3   7      123.47      144.27     94.93 o 
  11   3   7      221.15      251.55     95.53 o 
 -22   4   7     1509.73     1273.14      6.26 o 
 -20   4   7     2136.64     2250.84    343.01 o 
 -18   4   7     1626.73     2055.55    195.29 o 
 -16   4   7     2030.94     2038.03    177.76 o 
 -14   4   7     3372.84     3186.59    381.19 o 
 -12   4   7      492.13      501.73     54.63 o 
 -10   4   7     4924.45     4835.65     62.62 o 
  -8   4   7    12398.48    11666.83    142.63 o 
  -6   4   7     6526.42     6347.82    110.14 o 
  -4   4   7     8989.67     8340.84    210.15 o 
  -2   4   7    11889.07    10460.83    258.11 o 
   0   4   7     8727.58     8594.04    145.75 o 
   2   4   7     2607.08     2656.85    128.82 o 
   4   4   7      319.81      349.56    103.28 o 
   6   4   7       74.94      135.91     84.90 o 
   8   4   7      334.80      538.60    164.67 o 
  10   4   7      798.74      734.77    178.17 o 
 -21   5   7     1450.11     1546.04     83.87 o 
 -19   5   7      280.03      311.71    103.90 o 
 -17   5   7      543.19      657.23    100.15 o 
 -15   5   7      126.83      315.47    156.48 o 
 -13   5   7       22.55      102.01    129.32 o 
 -11   5   7     2151.04     1984.83    115.15 o 
  -9   5   7     5883.40     5392.52     80.67 o 
  -7   5   7     5735.23     5323.84     84.46 o 
  -5   5   7     5066.77     4703.22    268.51 o 
  -3   5   7    15193.05    14993.14    351.21 o 
  -1   5   7     3722.64     4183.92    118.09 o 
   1   5   7       11.17       84.55    162.79 o 
   3   5   7     1613.46     1836.43    158.11 o 
   5   5   7      735.45      846.33    193.11 o 
   7   5   7     1251.22      955.06    271.03 o 
   9   5   7      876.04      714.76     83.87 o 
 -22   6   7     1199.51     1105.39     32.55 o 
 -20   6   7      765.20      922.62    209.06 o 
 -18   6   7      481.14      513.26    219.08 o 
 -16   6   7      903.96     1164.23     77.62 o 
 -14   6   7     2013.10     2315.01    143.57 o 
 -12   6   7     5602.62     5121.26    271.65 o 
 -10   6   7      956.59     1492.61    142.42 o 
  -8   6   7      868.19     1064.97    145.15 o 
  -6   6   7     1067.77     1048.82     67.56 o 
  -4   6   7     5216.58     4425.43    119.48 o 
  -2   6   7      614.78      700.91    118.25 o 
   0   6   7     1699.57     1667.28     18.65 o 
   2   6   7     2472.42     2558.93    125.99 o 
   4   6   7      436.64      596.23    157.85 o 
   6   6   7      566.65      617.81     55.08 o 
   8   6   7      442.00      470.34    123.10 o 
 -21   7   7       98.85      349.27    266.65 o 
 -19   7   7      739.29      668.49     31.30 o 
 -17   7   7     1988.02     2372.27    229.09 o 
 -15   7   7     1967.06     1662.47     85.13 o 
 -13   7   7      513.97      489.70    181.67 o 
 -11   7   7        2.65      146.88    212.50 o 
  -9   7   7      108.48      110.27     46.77 o 
  -7   7   7      537.21      609.99     96.28 o 
  -5   7   7      760.61      779.19     66.27 o 
  -3   7   7     1999.24     1794.67    175.39 o 
  -1   7   7     3848.51     3766.33    140.05 o 
   1   7   7     1159.08     1165.13    219.19 o 
   3   7   7      701.13      519.67     82.62 o 
   5   7   7      683.34      794.45    147.44 o 
   7   7   7      473.15      532.35     97.27 o 
 -18   8   7      305.72      375.56    224.08 o 
 -16   8   7      766.53      881.31    336.75 o 
 -14   8   7     1817.17     2005.60    141.48 o 
 -12   8   7      507.18      443.03     44.23 o 
 -10   8   7      104.09      129.73    175.27 o 
  -8   8   7      308.93      386.77    116.94 o 
  -6   8   7     1081.22     1015.70     89.05 o 
  -4   8   7     1248.77     1186.12    196.06 o 
  -2   8   7     1987.07     2057.00    110.74 o 
   0   8   7       61.61       99.77     92.05 o 
   2   8   7      481.26      547.65     39.09 o 
   4   8   7      502.31      641.93    204.03 o 
   6   8   7      882.21      929.10    130.12 o 
 -17   9   7      114.92      349.27    295.44 o 
 -15   9   7       97.10       92.37    163.03 o 
 -13   9   7       44.59      129.22    228.46 o 
 -11   9   7     1836.71     1563.36    195.29 o 
  -9   9   7     1088.27     1084.69    172.13 o 
  -7   9   7      423.60      467.74     54.49 o 
  -5   9   7     1074.83     1647.04    165.37 o 
  -3   9   7     3015.28     2790.69    448.17 o 
  -1   9   7     1992.46     1985.87    147.09 o 
   1   9   7      867.16      895.60    193.37 o 
   3   9   7      797.03      830.00     88.21 o 
   5   9   7      190.53      344.22     80.74 o 
 -14  10   7     1230.17     1632.00    182.62 o 
 -12  10   7     1845.48     2255.03    229.34 o 
 -10  10   7     1849.48     2091.21    179.38 o 
  -8  10   7     1166.69      817.54     42.56 o 
  -6  10   7     2337.47     2113.72     47.57 o 
  -4  10   7      536.40      423.44     59.93 o 
  -2  10   7       69.27      342.95    172.31 o 
   0  10   7        7.63       44.57    113.15 o 
   2  10   7       89.57      191.61    164.32 o 
   4  10   7      610.41      669.47     89.35 o 
 -13  11   7      465.91      386.82     76.36 o 
 -11  11   7     1164.96     1398.33    224.08 o 
  -9  11   7     2410.91     2552.54    187.78 o 
  -7  11   7      569.84      707.30    321.73 o 
  -5  11   7      253.10      394.03    130.24 o 
  -3  11   7      124.79      310.41    166.30 o 
  -1  11   7      544.56      531.20    115.18 o 
   1  11   7     1684.61     1728.26    196.42 o 
  -8  12   7      289.55      433.14    163.99 o 
  -6  12   7      599.62      582.11    125.19 o 
  -4  12   7      155.43      279.16    227.84 o 
 -20   0   8      695.31      958.92    235.35 o 
 -18   0   8     5642.66     5754.79    358.03 o 
 -16   0   8     8500.29     8145.84    257.88 o 
 -14   0   8     5688.48     5559.50    222.83 o 
 -12   0   8     7975.21     7165.64    100.15 o 
 -10   0   8    20361.24    19799.38    147.72 o 
  -8   0   8     3995.20     3692.98    210.31 o 
  -6   0   8     2735.58     2411.10    239.88 o 
  -4   0   8     1723.52     1689.26     76.40 o 
  -2   0   8     1478.69     1506.44    194.66 o 
   0   0   8     3754.97     3284.35     81.37 o 
   2   0   8     2448.02     3057.14    219.77 o 
   4   0   8     4917.86     4660.31     69.64 o 
   6   0   8     1398.48     1214.30     78.87 o 
   8   0   8      357.06      493.23    130.19 o 
  10   0   8      227.80      420.62    174.01 o 
 -21   1   8      288.57      320.48    210.31 o 
 -19   1   8     1816.88     2092.07    105.39 o 
 -17   1   8     2134.44     1812.74    122.68 o 
 -15   1   8      903.85      814.76     90.76 o 
 -13   1   8     1963.62     2300.06    184.40 o 
 -11   1   8    11774.21    10726.02     68.18 o 
  -9   1   8      754.37      791.78     99.30 o 
  -7   1   8     5178.32     4875.10    274.18 o 
  -5   1   8      335.35      566.98    132.72 o 
  -3   1   8     1866.53     2406.72    124.20 o 
  -1   1   8     9172.70     8998.52     75.89 o 
   1   1   8     5661.23     5788.32    131.25 o 
   3   1   8     1870.38     1606.77     54.71 o 
   5   1   8      665.97      600.12    106.22 o 
   7   1   8     3260.96     3299.69    138.33 o 
   9   1   8     1195.04     1135.27    232.60 o 
 -22   2   8       81.38      358.03    316.72 o 
 -20   2   8      431.33      426.88     87.63 o 
 -18   2   8      113.13      301.71     83.31 o 
 -16   2   8      647.26      555.51      9.92 o 
 -14   2   8     1169.96     1121.16     70.98 o 
 -12   2   8     4152.17     4639.96    186.54 o 
 -10   2   8     2673.94     2692.70    158.07 o 
  -8   2   8     3017.63     2793.90    231.68 o 
  -6   2   8     9167.52     8559.34     82.26 o 
  -4   2   8     3597.91     3839.37    125.42 o 
  -2   2   8      103.84      151.33     44.59 o 
   0   2   8     1557.81     1646.58    188.43 o 
   2   2   8      216.53      237.88      6.78 o 
   4   2   8      157.81      190.80     68.92 o 
   6   2   8      402.57      492.34     61.29 o 
   8   2   8      960.82      869.13     45.07 o 
  10   2   8      352.79      390.04    100.79 o 
 -21   3   8      479.55      420.62    177.76 o 
 -19   3   8     1186.60     1092.87     78.87 o 
 -17   3   8     2164.10     2833.15    173.38 o 
 -15   3   8     2805.86     3032.97    131.45 o 
 -13   3   8      383.05      336.69    111.09 o 
 -11   3   8     3543.51     3493.45    374.26 o 
  -9   3   8     4324.80     4149.65    116.64 o 
  -7   3   8     3903.10     3511.70     60.73 o 
  -5   3   8     4575.18     4374.27     43.01 o 
  -3   3   8     3913.49     3601.65    101.49 o 
  -1   3   8     6929.95     6961.40    152.41 o 
   1   3   8     1980.06     1986.42     79.91 o 
   3   3   8      343.51      478.36    138.66 o 
   5   3   8     1064.29     1166.42     65.69 o 
   7   3   8      661.74      699.41    138.12 o 
   9   3   8       24.67       39.97     19.40 o 
 -22   4   8      467.25      374.31     32.55 o 
 -20   4   8      156.24      272.91    287.93 o 
 -18   4   8       18.82       61.34     90.13 o 
 -16   4   8      550.82      723.57    291.68 o 
 -14   4   8     3095.41     3107.40    155.86 o 
 -12   4   8    12991.28    12088.45    179.89 o 
 -10   4   8     7101.74     6022.60    252.60 o 
  -8   4   8     2377.96     2394.29    148.20 o 
  -6   4   8     2364.66     2368.81    100.15 o 
  -4   4   8     4405.04     3999.16    172.74 o 
  -2   4   8     2155.50     2171.99    170.85 o 
   0   4   8     1326.95     1474.57     82.00 o 
   2   4   8      340.29      337.01     37.59 o 
   4   4   8     2148.11     2725.35    198.45 o 
   6   4   8     1728.84     1993.46    195.29 o 
   8   4   8      999.95     1022.14     92.64 o 
 -21   5   8      150.71      479.46    338.00 o 
 -19   5   8       88.63       45.07    345.51 o 
 -17   5   8      183.54      237.85    152.73 o 
 -15   5   8      690.04      925.12    319.22 o 
 -13   5   8     2291.89     2108.04     61.39 o 
 -11   5   8     3621.97     3184.26    286.32 o 
  -9   5   8     2546.74     2788.25    296.75 o 
  -7   5   8      760.53      810.69     89.13 o 
  -5   5   8     5274.37     4651.30    119.05 o 
  -3   5   8     3491.97     3760.08    133.82 o 
  -1   5   8      975.44     1047.63     82.00 o 
   1   5   8      240.09      419.35    126.54 o 
   3   5   8      437.79      412.99    140.85 o 
   5   5   8     1027.54      862.45     25.04 o 
   7   5   8     1562.29     1410.69     57.45 o 
   9   5   8      723.40      656.11     24.41 o 
 -22   6   8      945.50      796.18    141.46 o 
 -20   6   8      166.88      310.46     77.62 o 
 -18   6   8      285.84      355.53    156.48 o 
 -16   6   8      145.47      158.99     10.01 o 
 -14   6   8      327.07      359.84    175.66 o 
 -12   6   8      836.62      647.98     93.94 o 
 -10   6   8     3114.35     2733.69    212.83 o 
  -8   6   8     3987.95     4029.83    146.43 o 
  -6   6   8     7069.26     6339.33    113.05 o 
  -4   6   8     5996.59     5581.35    111.11 o 
  -2   6   8     2508.63     2684.00     45.59 o 
   0   6   8      727.26      820.72     96.68 o 
   2   6   8      383.31      528.34    151.39 o 
   4   6   8     1104.72     1102.39    175.01 o 
   6   6   8     1897.62     2382.85    191.01 o 
   8   6   8      905.19      969.38    186.95 o 
 -21   7   8      438.42      460.68    117.67 o 
 -19   7   8      372.99      345.51    197.79 o 
 -17   7   8      788.09      645.96    169.00 o 
 -15   7   8      561.70      685.30    186.55 o 
 -13   7   8      718.87      747.12    208.42 o 
 -11   7   8      114.41      209.96     34.44 o 
  -9   7   8      101.38      107.52     85.90 o 
  -7   7   8      926.60     1258.97    116.75 o 
  -5   7   8     1403.15     1563.16    100.21 o 
  -3   7   8      782.48      662.49    103.70 o 
  -1   7   8      774.49      917.40    117.57 o 
   1   7   8     1624.08     1407.98    186.53 o 
   3   7   8      899.55     1022.50    172.69 o 
   5   7   8       96.82      235.77     75.11 o 
   7   7   8       31.49      129.72    119.66 o 
 -20   8   8      288.01      280.42    141.46 o 
 -18   8   8      711.21     1306.94    259.13 o 
 -16   8   8      858.67      963.01     74.49 o 
 -14   8   8     1170.73     1311.46    136.45 o 
 -12   8   8     1528.83     1228.40     38.18 o 
 -10   8   8       32.55       73.42     62.07 o 
  -8   8   8      299.55      444.67    133.37 o 
  -6   8   8     3903.72     3637.82    269.78 o 
  -4   8   8     6466.09     5106.50     94.52 o 
  -2   8   8     3430.44     3191.71    145.22 o 
   0   8   8     2474.57     2450.54    155.48 o 
   2   8   8     3503.92     3103.01    113.38 o 
   4   8   8     1890.61     2275.57    151.75 o 
   6   8   8      778.15      907.90    232.58 o 
 -17   9   8      947.17     1677.49    324.23 o 
 -15   9   8     2387.59     2040.19     95.77 o 
 -13   9   8     1519.54     1467.73     19.23 o 
 -11   9   8      230.24      246.08     89.51 o 
  -9   9   8      105.80      149.54     64.19 o 
  -7   9   8      570.13      473.68     62.74 o 
  -5   9   8      454.47      643.66    155.71 o 
  -3   9   8      515.37      669.52    200.80 o 
  -1   9   8      253.81      313.46    187.11 o 
   1   9   8      258.64      122.09    149.98 o 
   3   9   8      864.25      940.88     75.53 o 
 -16  10   8      386.24      340.55     80.74 o 
 -14  10   8      171.22      226.47     45.69 o 
 -12  10   8      766.29     1226.16    141.94 o 
 -10  10   8      687.71     1003.92    178.39 o 
  -8  10   8      126.13      185.57     35.71 o 
  -6  10   8      209.99      340.82    163.20 o 
  -4  10   8        3.42       26.72    193.34 o 
  -2  10   8      209.93      281.36     45.69 o 
   0  10   8      432.72      394.01     96.35 o 
   2  10   8       76.47       95.61     69.67 o 
 -13  11   8      229.86      347.05     67.60 o 
 -11  11   8      563.13      825.45    138.96 o 
  -9  11   8     1240.05     1274.39    274.16 o 
  -7  11   8      787.76      658.48    174.01 o 
  -5  11   8       21.40       89.29    114.47 o 
  -3  11   8       60.58      214.49     92.26 o 
  -1  11   8       22.35       72.41    141.13 o 
 -23   1   9      159.39      226.59    297.94 o 
 -21   1   9      658.92      722.32    231.59 o 
 -19   1   9      867.82     1247.13    128.94 o 
 -17   1   9     1824.57     2189.06    169.88 o 
 -15   1   9     3096.89     3115.49    274.16 o 
 -13   1   9     4800.40     4580.10    140.21 o 
 -11   1   9      870.63      786.59    126.44 o 
  -9   1   9      430.04      384.06    128.42 o 
  -7   1   9      373.50      488.63     61.71 o 
  -5   1   9     1461.91     1430.65    198.46 o 
  -3   1   9     3417.03     3452.45     96.72 o 
  -1   1   9      866.06      769.11     98.84 o 
   1   1   9      584.43      591.37     48.42 o 
   3   1   9      659.60      925.42    187.92 o 
   5   1   9      694.52      710.18     40.43 o 
   7   1   9      106.13      116.00    102.65 o 
   9   1   9       33.07       89.69    175.82 o 
 -22   2   9      448.64      623.43    371.80 o 
 -20   2   9     1638.54     1854.00    165.25 o 
 -18   2   9     1684.59     1521.17     70.10 o 
 -16   2   9      418.90      449.76     48.20 o 
 -14   2   9     1107.83     1188.67     68.93 o 
 -12   2   9     2155.28     2605.91    131.93 o 
 -10   2   9    17400.99    16095.75    320.30 o 
  -8   2   9    14852.04    13915.73   1043.92 o 
  -6   2   9     8998.37     8577.00    134.79 o 
  -4   2   9    14346.10    13193.91     56.86 o 
  -2   2   9     7408.95     6840.48    147.45 o 
   0   2   9     1022.72     1159.87    135.58 o 
   2   2   9       89.82      182.17    101.30 o 
   4   2   9     1048.66     1185.93     71.04 o 
   6   2   9      742.78      908.32    185.45 o 
   8   2   9      603.01      602.61     62.59 o 
 -23   3   9     1209.67     1654.96    163.99 o 
 -21   3   9     1410.92     1760.11    348.02 o 
 -19   3   9       64.00      126.44     20.03 o 
 -17   3   9      400.94      450.93    102.08 o 
 -15   3   9     1542.66     1707.23    194.46 o 
 -13   3   9     4779.92     4365.93    105.04 o 
 -11   3   9     1017.08      963.55     49.19 o 
  -9   3   9     4143.55     3799.57    194.41 o 
  -7   3   9      448.42      655.09    166.05 o 
  -5   3   9     1098.36     1031.07    126.99 o 
  -3   3   9      636.98      638.99     59.57 o 
  -1   3   9       46.13       86.74     28.32 o 
   1   3   9     1989.60     2194.58    476.33 o 
   3   3   9      533.49      708.03    175.06 o 
   5   3   9     1066.77      995.57     92.64 o 
   7   3   9      772.55      785.98     73.19 o 
 -22   4   9      236.41      349.27    186.53 o 
 -20   4   9      301.90      277.91    341.76 o 
 -18   4   9     1129.49     1081.61    118.93 o 
 -16   4   9     1025.18      850.57     46.94 o 
 -14   4   9     4235.58     3657.40    126.16 o 
 -12   4   9    10549.56     9041.37    654.64 o 
 -10   4   9    10793.26    10355.08    580.46 o 
  -8   4   9     8537.18     7864.13    130.53 o 
  -6   4   9      518.80      630.60    139.82 o 
  -4   4   9      428.97      500.11     51.44 o 
  -2   4   9      263.41      434.58    104.73 o 
   0   4   9     1526.57     1587.81    203.43 o 
   2   4   9     1643.82     1539.19    119.95 o 
   4   4   9     1909.19     1741.08     92.01 o 
   6   4   9     1009.17      977.30    123.74 o 
   8   4   9      677.92      706.95    115.37 o 
 -21   5   9      102.98      160.24     13.77 o 
 -19   5   9      379.03      627.18    291.68 o 
 -17   5   9      596.96      642.20     23.79 o 
 -15   5   9     2068.58     1711.49    101.78 o 
 -13   5   9      905.35     1101.26    127.44 o 
 -11   5   9     1047.65     1115.91    330.65 o 
  -9   5   9     2391.83     2659.11     93.33 o 
  -7   5   9     3107.39     3408.09    143.28 o 
  -5   5   9     3585.61     3356.19    294.90 o 
  -3   5   9     1116.73     1451.25    191.71 o 
  -1   5   9     2378.02     2882.21    250.35 o 
   1   5   9     1735.12     1498.38    379.31 o 
   3   5   9     2624.89     2285.00    166.50 o 
   5   5   9     1150.67     1217.82    133.32 o 
   7   5   9      777.62      725.53    269.78 o 
 -22   6   9      464.08      458.18    126.44 o 
 -20   6   9      913.61     1040.29     78.87 o 
 -18   6   9      463.85      363.04    146.47 o 
 -16   6   9     1170.46     1540.19    222.20 o 
 -14   6   9      321.12      336.83     53.83 o 
 -12   6   9      316.89      200.17     40.92 o 
 -10   6   9     2150.42     1979.78    149.46 o 
  -8   6   9     1061.19     1032.67     22.21 o 
  -6   6   9     1374.95     1379.23    105.62 o 
  -4   6   9     3639.00     4040.01    123.92 o 
  -2   6   9       95.67      117.20    114.43 o 
   0   6   9      338.55      359.83     71.98 o 
   2   6   9       59.60      200.22    220.05 o 
   4   6   9       48.47       63.93     13.66 o 
   6   6   9      355.61      377.75     68.16 o 
 -21   7   9       56.53       65.10     12.52 o 
 -19   7   9      332.98      451.92    353.02 o 
 -17   7   9       97.45      145.22     51.33 o 
 -15   7   9       38.28      125.96     93.89 o 
 -13   7   9       54.77      109.21    104.88 o 
 -11   7   9      711.73      890.44    144.93 o 
  -9   7   9      173.95      408.05    153.92 o 
  -7   7   9     2243.68     2719.30    128.39 o 
  -5   7   9     3793.33     3309.76    263.23 o 
  -3   7   9     2328.68     2474.84    146.47 o 
  -1   7   9     1021.32     1042.97     75.85 o 
   1   7   9     1000.29     1005.26    115.29 o 
   3   7   9      209.09      391.61    206.96 o 
   5   7   9       70.50      105.36     11.27 o 
 -20   8   9       67.92      205.30    142.71 o 
 -18   8   9       11.18       52.58      7.51 o 
 -16   8   9      515.53      483.84     49.88 o 
 -14   8   9     1104.07      846.97     35.11 o 
 -12   8   9      170.27      353.53    131.97 o 
 -10   8   9      149.88      154.71     81.80 o 
  -8   8   9       38.03      147.04     66.25 o 
  -6   8   9     1055.26     1037.95     95.14 o 
  -4   8   9     2149.59     2493.28    207.46 o 
  -2   8   9      428.30      414.23     58.21 o 
   0   8   9      231.35      372.26    117.39 o 
   2   8   9      438.70      378.34     47.03 o 
   4   8   9      262.49      392.40    146.66 o 
 -17   9   9       83.87      235.14     91.28 o 
 -15   9   9      373.89      482.10    123.76 o 
 -13   9   9      541.76      429.46     32.55 o 
 -11   9   9      119.28      170.91     74.49 o 
  -9   9   9      306.06      300.73     32.41 o 
  -7   9   9     1804.51     2140.92    209.69 o 
  -5   9   9     1007.70     1140.56    224.34 o 
  -3   9   9      740.49      702.27    238.04 o 
  -1   9   9     1394.20     1457.26    155.13 o 
   1   9   9     1899.58     2406.23    186.26 o 
 -16  10   9     1180.15      927.82    107.96 o 
 -14  10   9      280.88      429.48    156.14 o 
 -12  10   9       58.88      172.23     70.56 o 
 -10  10   9       56.18      124.55    200.00 o 
  -8  10   9       17.46      127.97    209.32 o 
  -6  10   9      177.55      296.92     89.69 o 
  -4  10   9       42.60      132.64    174.78 o 
  -2  10   9      357.18      340.76    120.44 o 
   0  10   9     1610.61     1277.89    117.70 o 
 -13  11   9       10.48      136.38    150.22 o 
 -11  11   9       51.77      209.59    164.33 o 
  -9  11   9      930.59     1216.81    317.97 o 
  -7  11   9     1295.54     1227.95    155.23 o 
  -5  11   9      394.81      381.60    114.34 o 
  -3  11   9      367.20      505.08    192.77 o 
 -22   0  10      612.83     1249.35    250.37 o 
 -20   0  10     2009.72     1741.33    196.54 o 
 -18   0  10     1791.13     1795.16     57.59 o 
 -16   0  10     1498.57     1568.58     71.36 o 
 -14   0  10     4790.30     4405.29    166.50 o 
 -12   0  10     1017.74     1200.53    267.90 o 
 -10   0  10     2209.71     2232.06    251.62 o 
  -8   0  10     7114.21     6244.59    113.92 o 
  -6   0  10     8989.65     8647.60    175.26 o 
  -4   0  10     6927.41     6231.09    149.35 o 
  -2   0  10     1172.37     1422.93    255.38 o 
   0   0  10      340.56      531.11    230.04 o 
   2   0  10       95.48      164.62    157.12 o 
   4   0  10     1307.56     1639.93    151.47 o 
   6   0  10     1123.71     1010.25     36.30 o 
   8   0  10      525.94      687.27    189.03 o 
 -23   1  10     1259.22      980.20     65.10 o 
 -21   1  10      760.02      745.03     50.07 o 
 -19   1  10     1291.98     1592.85     74.49 o 
 -17   1  10      226.74      247.68    126.54 o 
 -15   1  10      528.26      457.65     96.57 o 
 -13   1  10     5381.26     4744.48    229.09 o 
 -11   1  10     9696.25     8461.45    148.97 o 
  -9   1  10     7166.23     6329.92    165.78 o 
  -7   1  10     6757.37     5571.49    356.84 o 
  -5   1  10     6773.66     6062.09    108.15 o 
  -3   1  10     3039.75     2741.47     40.86 o 
  -1   1  10     3013.74     3130.49    109.91 o 
   1   1  10      918.49      845.98     70.01 o 
   3   1  10     1593.29     1628.81     27.11 o 
   5   1  10     1882.08     1728.85    151.70 o 
   7   1  10     2618.20     3027.08    196.36 o 
 -22   2  10      467.53      622.17    227.84 o 
 -20   2  10      488.90      469.40     35.68 o 
 -18   2  10      266.95      299.64     55.71 o 
 -16   2  10     2541.59     2800.37    235.98 o 
 -14   2  10     2620.89     2651.44    284.17 o 
 -12   2  10     4932.90     4767.73    126.44 o 
 -10   2  10     4869.33     4333.51     71.20 o 
  -8   2  10      442.07      548.88     66.51 o 
  -6   2  10     1172.05     1054.94     95.04 o 
  -4   2  10     1466.94     1691.11    125.98 o 
  -2   2  10     1894.23     2154.22    145.82 o 
   0   2  10     3887.36     3708.21     82.61 o 
   2   2  10     2503.81     2572.21     93.81 o 
   4   2  10      614.09      866.19    138.85 o 
   6   2  10       46.90       72.34     54.43 o 
 -23   3  10      251.79      240.36     15.02 o 
 -21   3  10       40.19      312.96    365.54 o 
 -19   3  10      171.40      215.71    131.54 o 
 -17   3  10      198.74      323.98     70.73 o 
 -15   3  10     2678.67     2966.90    310.46 o 
 -13   3  10     7045.27     6091.54     82.62 o 
 -11   3  10     7452.33     6526.73     58.35 o 
  -9   3  10     6618.23     5693.07     90.38 o 
  -7   3  10     4678.70     4506.81    216.22 o 
  -5   3  10     4406.52     4122.84    185.49 o 
  -3   3  10     2453.91     2773.55    167.55 o 
  -1   3  10      362.22      522.71    116.59 o 
   1   3  10      109.46      157.63     91.26 o 
   3   3  10      468.76      574.31     98.50 o 
   5   3  10      876.08      750.89     48.44 o 
   7   3  10      416.03      384.57     48.72 o 
 -22   4  10     1340.06     1514.75    172.76 o 
 -20   4  10      734.64      997.73    244.11 o 
 -18   4  10       20.34      177.76    165.25 o 
 -16   4  10     1158.82     1507.24    191.53 o 
 -14   4  10      839.22     1638.68    326.73 o 
 -12   4  10     1159.73     1194.89    245.99 o 
 -10   4  10     1485.88     1285.49    331.69 o 
  -8   4  10     1924.91     1970.16     72.08 o 
  -6   4  10      435.37      374.54     68.58 o 
  -4   4  10     2192.28     2336.24    276.71 o 
  -2   4  10     3880.69     3268.62     99.73 o 
   0   4  10     1508.89     1636.67     21.04 o 
   2   4  10      635.67      785.77    171.04 o 
   4   4  10     1285.37     1403.47    120.80 o 
   6   4  10      848.57      801.79     73.91 o 
 -21   5  10      253.55      234.10     97.64 o 
 -19   5  10      427.29      309.21     26.29 o 
 -17   5  10      940.55     1184.26    184.02 o 
 -15   5  10      318.06      550.08    175.55 o 
 -13   5  10      905.86     1213.52    140.21 o 
 -11   5  10      640.67      913.67    145.13 o 
  -9   5  10      310.43      389.30     53.76 o 
  -7   5  10      112.14      268.70    141.27 o 
  -5   5  10      346.01      375.23     72.37 o 
  -3   5  10      735.36      746.12     63.37 o 
  -1   5  10     1141.20     1591.29    194.04 o 
   1   5  10     1700.13     1495.71    204.05 o 
   3   5  10      306.74      402.37     91.06 o 
   5   5  10      827.75      756.43    145.15 o 
 -22   6  10        4.43      128.94    276.66 o 
 -20   6  10      682.34      792.43    176.51 o 
 -18   6  10     2623.08     2141.93     11.27 o 
 -16   6  10     2504.15     2508.72    216.57 o 
 -14   6  10     1137.28     1237.87     92.70 o 
 -12   6  10      871.57     1373.28    133.96 o 
 -10   6  10      166.78      163.36     39.39 o 
  -8   6  10      612.25      724.15     47.08 o 
  -6   6  10     1133.13     1204.39    186.46 o 
  -4   6  10     3340.15     3135.18    132.70 o 
  -2   6  10     1227.08     1537.71    155.95 o 
   0   6  10     2248.38     2252.53    141.22 o 
   2   6  10     2683.34     2390.49    338.63 o 
   4   6  10     1116.03      832.43    181.52 o 
 -21   7  10       56.70      334.25    246.62 o 
 -19   7  10       16.09       42.56    300.45 o 
 -17   7  10      467.03      585.87    287.93 o 
 -15   7  10     1305.89     1310.45    144.79 o 
 -13   7  10     1765.57     1883.01    110.68 o 
 -11   7  10     2237.20     2270.01    112.92 o 
  -9   7  10      540.32      469.58     22.75 o 
  -7   7  10      686.70      667.56    112.73 o 
  -5   7  10      632.80      836.10    151.23 o 
  -3   7  10      285.53      484.80    156.99 o 
  -1   7  10      105.45      104.03     36.30 o 
   1   7  10      546.35      650.00    162.34 o 
   3   7  10      441.34      323.96     35.87 o 
 -20   8  10      145.41      315.47    329.24 o 
 -18   8  10       63.53      226.59    146.47 o 
 -16   8  10      322.64      297.94     41.31 o 
 -14   8  10     1099.96     1545.31    229.18 o 
 -12   8  10      946.18     1409.86     99.08 o 
 -10   8  10     1392.15     1804.35    153.49 o 
  -8   8  10     2317.91     2399.44    188.64 o 
  -6   8  10     2638.82     2206.67     77.62 o 
  -4   8  10     2174.72     1832.95    324.86 o 
  -2   8  10     2032.06     2227.01    139.36 o 
   0   8  10     1294.23     1203.59    136.64 o 
   2   8  10      757.86      612.85    139.86 o 
 -17   9  10      695.88      548.31     56.33 o 
 -15   9  10       70.95      337.26    207.12 o 
 -13   9  10       39.55       68.45     98.36 o 
 -11   9  10       72.24      123.50     60.59 o 
  -9   9  10      728.18     1045.75    238.52 o 
  -7   9  10     1448.91     1379.01    376.81 o 
  -5   9  10     1444.96     1466.50    192.79 o 
  -3   9  10      683.25      657.00     56.47 o 
  -1   9  10      547.97      610.35    195.34 o 
   1   9  10      239.13      450.54    235.45 o 
 -16  10  10        3.72      208.99    179.65 o 
 -14  10  10       68.62      230.28    217.42 o 
 -12  10  10      511.41      524.54    130.71 o 
 -10  10  10      497.09      529.54     82.62 o 
  -8  10  10      246.65      346.29     73.93 o 
  -6  10  10      214.03      352.82    100.26 o 
  -4  10  10      140.60      314.93    138.30 o 
  -2  10  10       43.27       76.84    148.62 o 
 -11  11  10      145.41      459.43    321.73 o 
  -9  11  10       11.42       91.39    286.68 o 
  -7  11  10      236.61      298.88     74.00 o 
 -23   1  11     1180.52     1240.59    231.59 o 
 -21   1  11      157.43      135.53    105.78 o 
 -19   1  11      317.84      376.04    105.85 o 
 -17   1  11     1187.68     1145.03    229.09 o 
 -15   1  11      143.78      289.72     99.49 o 
 -13   1  11     1239.98     1206.79    148.97 o 
 -11   1  11      665.17      854.79    231.61 o 
  -9   1  11      139.74      463.68    220.52 o 
  -7   1  11     3650.38     3579.50     87.20 o 
  -5   1  11     2446.56     2461.22    229.28 o 
  -3   1  11      347.26      378.10     82.56 o 
  -1   1  11      265.85      245.61     46.55 o 
   1   1  11      762.00      811.42    102.77 o 
   3   1  11      422.09      523.68     97.56 o 
   5   1  11      169.98      260.16    114.42 o 
 -22   2  11       39.02       97.64    254.13 o 
 -20   2  11      291.79      375.23    189.69 o 
 -18   2  11     1050.00      816.38     98.90 o 
 -16   2  11     3633.39     3094.00    110.99 o 
 -14   2  11     4937.61     4359.42    133.95 o 
 -12   2  11     4589.87     4115.60     55.71 o 
 -10   2  11     3466.94     3298.04    157.11 o 
  -8   2  11     6400.33     5470.98     68.66 o 
  -6   2  11     8102.44     7615.39     99.10 o 
  -4   2  11     3809.23     3743.73    175.62 o 
  -2   2  11      290.16      289.70     48.09 o 
   0   2  11      380.90      407.97     49.74 o 
   2   2  11     1169.30     1192.35    221.16 o 
   4   2  11     2210.35     2322.67    191.98 o 
   6   2  11     2967.41     3079.70    140.21 o 
 -23   3  11      370.61      411.86     38.81 o 
 -21   3  11      555.90      453.17     72.61 o 
 -19   3  11     1001.03     1630.32    131.74 o 
 -17   3  11      368.39      432.21     90.76 o 
 -15   3  11      254.11      410.09    195.53 o 
 -13   3  11       47.17       62.32     24.93 o 
 -11   3  11     1460.46     1639.80    321.10 o 
  -9   3  11      809.21      729.80     76.05 o 
  -7   3  11     2546.49     2333.11    240.56 o 
  -5   3  11     2280.89     2568.78    110.36 o 
  -3   3  11      258.02      312.38    124.44 o 
  -1   3  11     2199.25     2714.03    192.22 o 
   1   3  11      408.95      477.97     70.08 o 
   3   3  11      265.73      387.58     50.19 o 
   5   3  11      221.11      194.33     97.60 o 
 -22   4  11      813.33      832.49     57.59 o 
 -20   4  11     1134.86     1052.81     22.53 o 
 -18   4  11     1142.85     1061.64    170.82 o 
 -16   4  11     1799.81     1808.73    242.45 o 
 -14   4  11     1535.77     2230.81    356.78 o 
 -12   4  11      245.48      366.13    102.11 o 
 -10   4  11      208.61      371.48     49.06 o 
  -8   4  11     1007.19      815.46     47.15 o 
  -6   4  11      793.90      746.01     59.63 o 
  -4   4  11     1887.53     2289.48    173.63 o 
  -2   4  11     1491.07     1433.92    386.82 o 
   0   4  11      923.10     1024.58    178.15 o 
   2   4  11      522.07      357.30     28.48 o 
   4   4  11      184.76      225.81     41.63 o 
 -21   5  11     1138.10     1072.84     58.84 o 
 -19   5  11     2543.29     2503.72    363.04 o 
 -17   5  11     2927.11     2318.14    155.86 o 
 -15   5  11      136.60      380.42    148.91 o 
 -13   5  11      471.03      580.35    132.70 o 
 -11   5  11     2189.01     1934.21    254.33 o 
  -9   5  11     1407.44     1616.10    105.85 o 
  -7   5  11     2409.19     2001.87    397.42 o 
  -5   5  11     2716.40     2431.21     95.92 o 
  -3   5  11      835.67     1140.12    155.52 o 
  -1   5  11     2808.67     2733.60    278.54 o 
   1   5  11     3757.26     3341.05    440.03 o 
   3   5  11      384.88      532.92    165.05 o 
 -22   6  11      102.51      236.60    274.16 o 
 -20   6  11      160.67      180.27     26.29 o 
 -18   6  11      523.56      580.86    102.65 o 
 -16   6  11      138.49      443.16    175.50 o 
 -14   6  11       37.25       54.70     48.20 o 
 -12   6  11     1079.86     1096.53     80.32 o 
 -10   6  11     1287.54     1322.19     98.79 o 
  -8   6  11      385.61      384.19     30.42 o 
  -6   6  11      939.43      951.25     66.04 o 
  -4   6  11      189.51      512.35    176.66 o 
  -2   6  11      502.40      378.25     38.81 o 
   0   6  11     1297.37     1080.54     25.04 o 
   2   6  11      142.07      286.66    214.50 o 
 -21   7  11      116.54      322.98    242.86 o 
 -19   7  11      602.26      662.23    167.75 o 
 -17   7  11      676.58     1097.88    158.99 o 
 -15   7  11     1612.52     1294.42      6.26 o 
 -13   7  11      339.33      350.05     70.84 o 
 -11   7  11      410.60      569.46    129.35 o 
  -9   7  11     1820.30     1923.03     80.88 o 
  -7   7  11      563.03      605.51     79.73 o 
  -5   7  11      389.61      583.56    173.95 o 
  -3   7  11      652.71      692.69     61.60 o 
  -1   7  11      829.37      789.81    246.17 o 
   1   7  11      806.18      727.19     69.71 o 
 -20   8  11      197.01      306.71    260.39 o 
 -18   8  11      151.55      262.89     72.61 o 
 -16   8  11      401.60      490.73    368.05 o 
 -14   8  11      180.06      418.12    210.23 o 
 -12   8  11      391.40      433.28     33.31 o 
 -10   8  11        5.49       20.82     52.53 o 
  -8   8  11      484.98      497.34     61.88 o 
  -6   8  11     1338.72     1236.56     93.52 o 
  -4   8  11      396.72      487.36     83.21 o 
  -2   8  11      281.01      440.67    146.14 o 
   0   8  11      439.13      528.20    127.39 o 
 -17   9  11      527.58      688.52    261.64 o 
 -15   9  11      691.16     1024.02    172.76 o 
 -13   9  11     1115.54     1583.42    151.22 o 
 -11   9  11     1408.07     1050.65    247.19 o 
  -9   9  11      480.92      952.18    204.68 o 
  -7   9  11      519.08      462.69     24.92 o 
  -5   9  11      385.49      418.99     36.72 o 
  -3   9  11      373.21      462.90     45.68 o 
  -1   9  11      221.14      322.64     72.79 o 
 -14  10  11       57.22      148.21     94.34 o 
 -12  10  11      340.06      484.19    177.05 o 
 -10  10  11      743.02      669.73    190.26 o 
  -8  10  11      206.24      372.17     98.06 o 
  -6  10  11      298.41      389.07    109.22 o 
  -4  10  11      534.33      602.47    113.09 o 
 -22   0  12       75.87      165.25    185.27 o 
 -20   0  12      227.70      349.27    338.00 o 
 -18   0  12       26.73      142.71    295.44 o 
 -16   0  12     2407.08     2158.20    143.96 o 
 -14   0  12     3246.01     2864.25    170.25 o 
 -12   0  12     1464.43     1529.77     76.36 o 
 -10   0  12      753.75      881.31    366.79 o 
  -8   0  12     2227.40     2600.11    215.32 o 
  -6   0  12      584.20      629.76     62.85 o 
  -4   0  12     1998.93     2026.76     32.55 o 
  -2   0  12      344.43      411.60     58.03 o 
   0   0  12      368.29      364.30     58.21 o 
   2   0  12     1705.69     2280.89    332.99 o 
   4   0  12      697.41      834.99    374.31 o 
 -23   1  12      727.35      628.29    103.28 o 
 -21   1  12      711.18      996.06    221.89 o 
 -19   1  12      847.81      952.92    131.93 o 
 -17   1  12     1040.15     1370.85    194.04 o 
 -15   1  12     1986.83     2007.52    131.13 o 
 -13   1  12     1914.52     1541.97     95.18 o 
 -11   1  12     5500.31     4350.91    142.09 o 
  -9   1  12     2165.66     2010.69    146.47 o 
  -7   1  12     2255.48     2144.86    110.25 o 
  -5   1  12     2109.53     2335.28    124.79 o 
  -3   1  12     1509.53     1535.77    196.49 o 
  -1   1  12      579.60      590.07     61.85 o 
   1   1  12      762.30     1207.56    160.04 o 
   3   1  12     1613.83     1814.77    234.10 o 
 -22   2  12      372.74      505.27    131.54 o 
 -20   2  12      307.37      204.50     23.53 o 
 -18   2  12      312.11      332.37    130.47 o 
 -16   2  12      212.52      332.52    176.24 o 
 -14   2  12      165.59      171.27     54.65 o 
 -12   2  12      937.17      845.54     74.49 o 
 -10   2  12     2392.52     2117.16    304.20 o 
  -8   2  12      329.49      336.79    127.94 o 
  -6   2  12       81.29      158.57    120.14 o 
  -4   2  12      568.74      650.00     92.74 o 
  -2   2  12     1484.18     1353.04     54.53 o 
   0   2  12     1253.95     1267.99     76.75 o 
   2   2  12       79.16      131.71     77.52 o 
   4   2  12      540.81      599.07    110.33 o 
 -23   3  12      376.08      748.61     91.39 o 
 -21   3  12      723.99     1239.34    272.91 o 
 -19   3  12      539.41      759.44    128.67 o 
 -17   3  12      351.71      777.25    145.83 o 
 -15   3  12     1620.18     1782.41    291.06 o 
 -13   3  12      244.46      346.70    130.11 o 
 -11   3  12       70.91       85.06     37.81 o 
  -9   3  12      365.47      425.23     24.74 o 
  -7   3  12      885.10      756.67    115.83 o 
  -5   3  12      198.68      202.45     61.28 o 
  -3   3  12      810.91      836.24     91.25 o 
  -1   3  12      731.32      825.75    142.85 o 
   1   3  12     1427.02     1949.28    149.62 o 
   3   3  12      841.98      805.84    100.83 o 
 -22   4  12       75.61      247.87    245.36 o 
 -20   4  12      357.03      413.11    191.53 o 
 -18   4  12     1147.03     1339.22    210.94 o 
 -16   4  12       15.42       82.78    166.62 o 
 -14   4  12      713.41      600.20     56.33 o 
 -12   4  12     1024.02      930.26     50.40 o 
 -10   4  12     1855.70     1519.17     43.74 o 
  -8   4  12     2264.90     2154.59    201.79 o 
  -6   4  12     2879.26     2556.13     99.69 o 
  -4   4  12      279.86      278.03    125.61 o 
  -2   4  12     1332.59     1037.76    259.13 o 
   0   4  12      691.47      622.66    158.62 o 
   2   4  12      104.58      217.46     37.31 o 
 -21   5  12       73.27      225.33    195.29 o 
 -19   5  12      566.77      712.31    306.71 o 
 -17   5  12      366.44      424.65    173.21 o 
 -15   5  12      237.81      258.86     20.03 o 
 -13   5  12      478.78      541.33    123.72 o 
 -11   5  12     1435.79     1767.38    193.76 o 
  -9   5  12     1281.97     1846.40    120.91 o 
  -7   5  12     3420.58     3199.15    117.80 o 
  -5   5  12     2534.34     2386.21    204.68 o 
  -3   5  12      181.91      158.35    149.47 o 
  -1   5  12      392.67      507.14    163.41 o 
   1   5  12      142.69      129.64     43.16 o 
 -22   6  12      517.38      410.61     11.27 o 
 -20   6  12     1080.82     1165.48    169.00 o 
 -18   6  12      424.03      455.68    202.80 o 
 -16   6  12      125.79      145.73     90.13 o 
 -14   6  12      148.00      368.07    117.49 o 
 -12   6  12      233.86      321.28    185.81 o 
 -10   6  12     1533.90     1523.17     77.09 o 
  -8   6  12     1881.91     1921.06    115.79 o 
  -6   6  12     2170.74     1864.40     93.83 o 
  -4   6  12     1434.95     1633.14    125.81 o 
  -2   6  12     1799.56     1569.44     52.58 o 
   0   6  12      220.20      294.85    159.09 o 
 -21   7  12      175.29      279.16     87.63 o 
 -19   7  12       92.02      113.92    116.42 o 
 -17   7  12       83.14      140.21    319.22 o 
 -15   7  12       66.43      232.58    175.03 o 
 -13   7  12      722.21      685.84    192.75 o 
 -11   7  12       32.46      144.06    182.26 o 
  -9   7  12      361.11      361.58     60.54 o 
  -7   7  12       92.96      111.10    163.37 o 
  -5   7  12       86.22       74.12     10.00 o 
  -3   7  12        8.95      112.82    153.73 o 
  -1   7  12        4.77       97.64    185.87 o 
 -20   8  12      649.55      698.54    227.84 o 
 -18   8  12     1791.11     1606.13     75.11 o 
 -16   8  12     1440.60     1434.63    145.22 o 
 -14   8  12     1304.43     1645.42     99.34 o 
 -12   8  12     2803.98     2518.11    193.71 o 
 -10   8  12     2543.43     2476.72    154.21 o 
  -8   8  12      950.13     1305.98    105.31 o 
  -6   8  12      197.49      250.55     58.21 o 
  -4   8  12      712.75     1507.09    180.99 o 
  -2   8  12     1832.84     1912.99    150.41 o 
 -17   9  12      442.89      981.46    181.52 o 
 -15   9  12      492.46     1106.64    201.55 o 
 -13   9  12      651.15      915.11    325.48 o 
 -11   9  12      514.37      543.12    116.80 o 
  -9   9  12       21.79       14.71     17.22 o 
  -7   9  12       15.75       51.77    126.57 o 
  -5   9  12      140.22      167.46     83.80 o 
 -12  10  12        1.91        6.26    121.43 o 
 -10  10  12       13.86       90.54    117.28 o 
  -8  10  12       55.67       79.86    173.77 o 
 -23   1  13        7.31       15.95     23.73 o 
 -21   1  13      199.66      326.73    153.58 o 
 -19   1  13      651.25      566.46     45.61 o 
 -17   1  13     1179.31     1169.04     85.25 o 
 -15   1  13      193.92      382.36     72.52 o 
 -13   1  13      181.46      205.72     92.30 o 
 -11   1  13     1016.03     1388.30    255.82 o 
  -9   1  13      651.55      557.82    118.93 o 
  -7   1  13      369.31      451.96     61.31 o 
  -5   1  13      365.17      531.95    131.83 o 
  -3   1  13      446.52      421.66     47.86 o 
  -1   1  13     1180.92     1677.54    203.88 o 
   1   1  13      757.69      815.61     95.14 o 
   3   1  13       81.08      111.53    103.23 o 
 -22   2  13     1101.48     1010.95    134.57 o 
 -20   2  13     2391.70     1746.23     87.42 o 
 -18   2  13     3464.69     3187.80    124.80 o 
 -16   2  13      942.47      726.46     34.43 o 
 -14   2  13      445.66      706.71    165.79 o 
 -12   2  13       55.38       88.19    147.23 o 
 -10   2  13      858.28      866.44    223.69 o 
  -8   2  13     2517.10     2642.00    214.20 o 
  -6   2  13     4226.90     3908.85    137.29 o 
  -4   2  13     2052.45     2176.03    134.35 o 
  -2   2  13     2634.41     2190.59    131.34 o 
   0   2  13     3290.13     2714.34     66.02 o 
   2   2  13      586.26     1233.76    179.54 o 
 -23   3  13      180.63      155.23    115.17 o 
 -21   3  13      478.61      470.00     46.76 o 
 -19   3  13      683.23      568.43    117.43 o 
 -17   3  13      251.57      475.92    170.38 o 
 -15   3  13      222.02      347.61    123.29 o 
 -13   3  13     1181.51     1583.63    169.74 o 
 -11   3  13      388.42      553.71    166.25 o 
  -9   3  13      234.09      334.48    142.00 o 
  -7   3  13     1598.77     1633.92    114.25 o 
  -5   3  13      206.20      327.93     81.97 o 
  -3   3  13       16.97       59.71     79.69 o 
  -1   3  13      138.48      312.28    105.32 o 
   1   3  13      119.66      395.12    143.34 o 
 -22   4  13      338.83      428.14    302.95 o 
 -20   4  13       95.77       96.30     21.55 o 
 -18   4  13      170.42      330.43     78.65 o 
 -16   4  13      369.07      378.78     75.11 o 
 -14   4  13     2036.37     2075.45    135.28 o 
 -12   4  13      753.57      915.90    125.19 o 
 -10   4  13     1415.23     1955.31    174.95 o 
  -8   4  13     1557.14     1291.68    155.26 o 
  -6   4  13     1512.70     1804.84    111.24 o 
  -4   4  13      344.42      414.87    115.80 o 
  -2   4  13      589.98      528.99    146.34 o 
   0   4  13      536.00      478.62     95.21 o 
 -21   5  13      526.30      533.29    128.94 o 
 -19   5  13      525.17      505.67    134.92 o 
 -17   5  13      667.71     1087.13    119.76 o 
 -15   5  13     2279.55     2011.14    146.47 o 
 -13   5  13     2024.37     2366.56    261.09 o 
 -11   5  13     1040.91      956.88    128.32 o 
  -9   5  13      366.86      405.16     63.84 o 
  -7   5  13      782.33      733.74    200.31 o 
  -5   5  13      907.32     1322.94    237.13 o 
  -3   5  13     1235.75     1434.69    113.92 o 
  -1   5  13       23.56      190.80     83.57 o 
 -22   6  13       78.19      171.50    344.26 o 
 -20   6  13       77.08      383.07    369.30 o 
 -18   6  13      430.85      577.11    191.53 o 
 -16   6  13      114.70      463.06    254.23 o 
 -14   6  13       60.49       72.87     76.99 o 
 -12   6  13     1104.66     1067.83    131.89 o 
 -10   6  13      251.25      430.57    188.02 o 
  -8   6  13      867.22      817.29     90.33 o 
  -6   6  13      619.00      593.18     58.21 o 
  -4   6  13       13.91       10.96     33.17 o 
  -2   6  13       80.56      136.34    161.91 o 
 -21   7  13      389.34      430.64    197.79 o 
 -19   7  13      664.10     1219.31    234.10 o 
 -17   7  13      450.40     1211.80    300.45 o 
 -15   7  13      458.48      425.33     78.98 o 
 -13   7  13      167.95      344.46     91.06 o 
 -11   7  13       10.75       78.93     88.91 o 
  -9   7  13       52.00      129.53     57.24 o 
  -7   7  13       90.23       80.15     81.09 o 
  -5   7  13      582.32      716.42    167.07 o 
  -3   7  13     1189.84     1326.34    137.65 o 
 -18   8  13      418.55      522.02     62.59 o 
 -16   8  13       58.27      287.93    194.04 o 
 -14   8  13      107.00       67.84     95.14 o 
 -12   8  13      286.64      407.04     89.58 o 
 -10   8  13      355.82      325.43    103.94 o 
  -8   8  13      339.61      383.26    151.17 o 
  -6   8  13      478.63      547.18     62.56 o 
  -4   8  13       50.73      115.12    132.94 o 
 -15   9  13      228.57      418.12    158.99 o 
 -13   9  13      978.55     1248.14    294.19 o 
 -11   9  13      479.50      537.66    154.78 o 
  -9   9  13      335.60      367.05     75.11 o 
  -7   9  13      510.07      523.55    154.88 o 
 -22   0  14      424.01      727.33    157.73 o 
 -20   0  14     1483.10     1798.92    142.71 o 
 -18   0  14      620.90      897.58    180.27 o 
 -16   0  14      108.09      162.74    216.57 o 
 -14   0  14      327.54      538.30    334.25 o 
 -12   0  14       14.11       58.84     92.64 o 
 -10   0  14     1350.25     1025.27     30.04 o 
  -8   0  14     4028.78     3873.25     92.64 o 
  -6   0  14     3791.96     3626.63    332.99 o 
  -4   0  14     1039.23      967.69    306.71 o 
  -2   0  14      395.13      448.03     62.29 o 
   0   0  14      850.86      851.26     18.78 o 
 -23   1  14      703.60      815.69    202.77 o 
 -21   1  14     2113.04     2182.86    208.43 o 
 -19   1  14      955.16      602.62    109.54 o 
 -17   1  14      635.21      620.91     75.74 o 
 -15   1  14      421.45      408.16     80.74 o 
 -13   1  14      455.29      539.89     59.87 o 
 -11   1  14      828.92      770.85    164.14 o 
  -9   1  14     3299.57     2420.40    178.76 o 
  -7   1  14     5316.31     4522.86    100.08 o 
  -5   1  14     1606.45     1430.98    294.19 o 
  -3   1  14      695.20      607.76     68.12 o 
  -1   1  14      157.76      279.34    108.55 o 
   1   1  14       92.47      109.51     18.36 o 
 -22   2  14      191.25      322.04    106.54 o 
 -20   2  14      270.94      440.02    112.99 o 
 -18   2  14      225.15      337.55    232.60 o 
 -16   2  14      361.74      331.90     52.58 o 
 -14   2  14     2881.28     2707.33    187.46 o 
 -12   2  14     2245.76     2451.01    129.20 o 
 -10   2  14      299.63      298.65     88.87 o 
  -8   2  14      858.56      879.41     63.83 o 
  -6   2  14     1147.32     1142.06    147.40 o 
  -4   2  14      190.14      440.26    120.28 o 
  -2   2  14      888.13      845.25    338.68 o 
   0   2  14      611.24      728.45    163.38 o 
 -23   3  14      419.51     1379.55    355.53 o 
 -21   3  14      323.79      546.32    230.79 o 
 -19   3  14      630.37      544.08     64.84 o 
 -17   3  14      812.46     1280.87    151.86 o 
 -15   3  14       89.58      185.62    201.82 o 
 -13   3  14      442.85      423.33     91.91 o 
 -11   3  14     1447.17     1349.96    355.53 o 
  -9   3  14     1103.57     1685.80    137.53 o 
  -7   3  14      304.85      337.98     89.82 o 
  -5   3  14     1337.82     1506.82    135.79 o 
  -3   3  14     2122.13     2110.53    192.16 o 
  -1   3  14     1121.82     1122.97    158.44 o 
 -22   4  14      700.57      759.88     38.81 o 
 -20   4  14      362.13      566.55    220.66 o 
 -18   4  14      197.45      425.93    149.58 o 
 -16   4  14      782.14     1186.39    213.44 o 
 -14   4  14     1097.72     1532.58    188.40 o 
 -12   4  14     1257.51     1428.83    261.64 o 
 -10   4  14      634.69      620.64    196.03 o 
  -8   4  14      485.39      521.75     75.11 o 
  -6   4  14      306.79      385.89    159.70 o 
  -4   4  14      122.70      392.45    235.44 o 
  -2   4  14      600.71      539.19     30.80 o 
 -21   5  14       78.22      112.67     56.33 o 
 -19   5  14      282.83      265.41    143.83 o 
 -17   5  14      635.79      743.97    124.46 o 
 -15   5  14      127.23      352.88    155.61 o 
 -13   5  14       65.74      157.82     70.03 o 
 -11   5  14      203.35      151.64      6.26 o 
  -9   5  14     1387.34     1113.33     70.76 o 
  -7   5  14      821.70      817.52     52.85 o 
  -5   5  14      176.76      268.71    150.09 o 
  -3   5  14      655.07      556.20     80.95 o 
 -22   6  14       19.53      220.33    145.22 o 
 -20   6  14      104.18      187.78     65.10 o 
 -18   6  14      938.91     1459.52    157.85 o 
 -16   6  14     1274.53     1110.92    168.14 o 
 -14   6  14      993.13     1226.34    167.06 o 
 -12   6  14     1250.55     1272.64     78.87 o 
 -10   6  14      748.35      846.89    120.22 o 
  -8   6  14        6.85       40.06     53.83 o 
  -6   6  14      775.32      788.66    194.26 o 
  -4   6  14      165.50      293.59    215.27 o 
 -19   7  14      244.23      202.80    221.58 o 
 -17   7  14       90.35      184.97    130.82 o 
 -15   7  14       69.02      213.57     89.92 o 
 -13   7  14      240.48      470.29    150.22 o 
 -11   7  14      384.36      465.60     84.87 o 
  -9   7  14      183.71      192.79    133.95 o 
  -7   7  14      123.45      176.89     53.27 o 
  -5   7  14      209.57      234.07     68.71 o 
 -18   8  14      382.40      398.09     42.56 o 
 -16   8  14      218.36      290.59    105.12 o 
 -14   8  14      467.39      654.40    237.85 o 
 -12   8  14      950.85      966.81    160.29 o 
 -10   8  14     1978.19     1405.84    329.24 o 
  -8   8  14     1202.00     1518.41    202.80 o 
 -23   1  15       93.69      313.65    189.18 o 
 -21   1  15      567.03      411.69     64.53 o 
 -19   1  15      301.21      291.03     84.09 o 
 -17   1  15      107.31      185.26     97.79 o 
 -15   1  15      518.05      375.62     26.29 o 
 -13   1  15      410.63      456.75    201.30 o 
 -11   1  15      197.25      197.31     35.05 o 
  -9   1  15      134.69      334.22    105.19 o 
  -7   1  15       66.71      209.89     63.84 o 
  -5   1  15      202.84      220.08    103.43 o 
  -3   1  15      381.78      366.79    287.93 o 
  -1   1  15      193.18      205.30     28.79 o 
 -22   2  15      545.88      542.93     51.95 o 
 -20   2  15      639.27     1191.73    223.93 o 
 -18   2  15      580.85      776.11     92.01 o 
 -16   2  15     1076.23     1122.31    189.03 o 
 -14   2  15      805.77      983.87     95.02 o 
 -12   2  15     1762.07     1539.42     60.44 o 
 -10   2  15     1928.03     1944.77    162.39 o 
  -8   2  15     1997.80     2245.63    158.49 o 
  -6   2  15     1130.16     1278.22     70.73 o 
  -4   2  15     1273.79     1534.78    366.79 o 
  -2   2  15      535.48      497.47     30.86 o 
 -23   3  15      112.39      166.11    127.79 o 
 -21   3  15       32.82      134.50    113.84 o 
 -19   3  15      265.39      392.49     88.88 o 
 -17   3  15      364.50      489.08    121.64 o 
 -15   3  15      164.83      421.39    205.37 o 
 -13   3  15       83.73      351.14    155.35 o 
 -11   3  15      124.50      125.56     32.77 o 
  -9   3  15      689.80      714.59    104.47 o 
  -7   3  15      901.08      832.68    540.18 o 
  -5   3  15      123.13      135.20    245.36 o 
  -3   3  15      341.95      333.90    118.09 o 
 -22   4  15       91.62      153.86     39.43 o 
 -20   4  15      229.15      419.28    218.45 o 
 -18   4  15      492.66      595.92    201.97 o 
 -16   4  15      302.47      299.56    220.11 o 
 -14   4  15      225.70      188.70     48.20 o 
 -12   4  15      152.01      432.48    188.75 o 
 -10   4  15       65.89      247.12    207.71 o 
  -8   4  15       39.49      352.40    172.48 o 
  -6   4  15      681.66      885.06    276.66 o 
  -4   4  15     1440.58     1557.91    286.05 o 
 -21   5  15      130.47      292.93    155.23 o 
 -19   5  15      903.63     1537.70    200.29 o 
 -17   5  15      891.99      799.49    264.14 o 
 -15   5  15     1675.57     1907.69    163.03 o 
 -13   5  15     1307.24     1302.33     98.90 o 
 -11   5  15      442.48      476.38     32.41 o 
  -9   5  15      241.00      306.53     93.02 o 
  -7   5  15      278.59      404.35    265.39 o 
  -5   5  15      864.11     1465.93    210.31 o 
 -20   6  15       41.09      196.54    184.02 o 
 -18   6  15       53.86      187.15    254.44 o 
 -16   6  15        2.69      159.38    113.84 o 
 -14   6  15      230.27      532.87    239.06 o 
 -12   6  15       66.87      250.88    220.75 o 
 -10   6  15      306.32      491.59    147.23 o 
  -8   6  15      183.42      306.71     91.39 o 
  -6   6  15       10.11       27.54    181.52 o 
 -19   7  15        0.67      269.15    276.66 o 
 -17   7  15        3.52       66.66    162.03 o 
 -15   7  15      317.36      419.12    208.99 o 
 -13   7  15      253.79      240.69     78.28 o 
 -11   7  15      771.86      925.12    130.19 o 
  -9   7  15      619.88      466.94     21.28 o 
  -7   7  15      225.08      454.42    344.26 o 
 -14   8  15      270.06      341.70    186.21 o 
 -12   8  15      204.93      368.05    251.62 o 
 -22   0  16       73.58      192.79    275.41 o 
 -20   0  16      213.57      153.98    291.68 o 
 -18   0  16     3093.00     3008.21    373.05 o 
 -16   0  16     1063.71     1029.03    291.68 o 
 -14   0  16      136.61      282.92    210.31 o 
 -12   0  16      504.86      528.28    153.98 o 
 -10   0  16      488.53      623.43    370.55 o 
  -8   0  16      119.66      351.77    360.54 o 
  -6   0  16     1043.95     1354.51    267.90 o 
  -4   0  16     1842.83     2298.41    322.98 o 
 -23   1  16      331.67      339.19    138.06 o 
 -21   1  16      153.50      126.13    132.18 o 
 -19   1  16     1006.59      882.13    249.12 o 
 -17   1  16      949.70      868.27    236.60 o 
 -15   1  16      644.92     1044.83    188.40 o 
 -13   1  16      269.88      217.12     70.73 o 
 -11   1  16      891.41     1365.40    133.32 o 
  -9   1  16      553.38      463.97    309.21 o 
  -7   1  16      342.58      320.90     90.53 o 
  -5   1  16      268.31      241.11     77.62 o 
 -22   2  16      169.60      259.65    103.95 o 
 -20   2  16       67.82      147.66    151.89 o 
 -18   2  16      122.47      109.36     18.78 o 
 -16   2  16      469.57      466.53     66.65 o 
 -14   2  16      680.18      647.16     43.25 o 
 -12   2  16      387.85      428.14    188.99 o 
 -10   2  16      577.02      521.72    188.42 o 
  -8   2  16     1508.10     1103.36    173.38 o 
  -6   2  16      238.29      382.67    125.45 o 
  -4   2  16      480.61      456.93    122.68 o 
 -23   3  16      122.89      176.31     69.48 o 
 -21   3  16       82.03      301.82    114.47 o 
 -19   3  16      329.22      425.66    152.79 o 
 -17   3  16       89.72      132.71    174.76 o 
 -15   3  16      231.32      151.81     23.16 o 
 -13   3  16     1471.17     1368.23     98.85 o 
 -11   3  16      904.11      956.05     57.59 o 
  -9   3  16      102.66      170.04     43.19 o 
  -7   3  16      530.64      542.41     81.74 o 
  -5   3  16      439.80      426.88     96.39 o 
 -22   4  16       53.16       96.81    128.32 o 
 -20   4  16      126.32      119.52     74.88 o 
 -18   4  16      553.38      687.90    276.66 o 
 -16   4  16      930.07     1009.33    108.54 o 
 -14   4  16        9.91       24.73     20.39 o 
 -12   4  16      107.00       98.32     52.58 o 
 -10   4  16       30.48      163.07    188.01 o 
  -8   4  16      650.04      723.57    343.01 o 
  -6   4  16      771.95     1403.33    314.22 o 
 -21   5  16      659.61      813.83    123.62 o 
 -19   5  16     1002.30      896.11     42.50 o 
 -17   5  16        4.71       54.35    134.36 o 
 -15   5  16      344.39      308.40     81.37 o 
 -13   5  16      256.42      314.59     53.99 o 
 -11   5  16      130.73      299.50    131.70 o 
  -9   5  16      448.48      543.31    214.07 o 
  -7   5  16      358.97      444.41    107.66 o 
 -20   6  16      304.61      554.27    247.87 o 
 -18   6  16      149.80      192.79     75.11 o 
 -16   6  16       45.67       81.99     82.10 o 
 -14   6  16       63.79       48.94    135.75 o 
 -12   6  16      150.77      159.72     56.84 o 
 -10   6  16      342.33      284.17     22.53 o 
  -8   6  16      184.17      321.73    199.05 o 
 -15   7  16      122.52      251.81     80.47 o 
 -13   7  16      204.66      197.78    117.15 o 
 -23   1  17       10.47       84.62     47.57 o 
 -21   1  17       27.01      223.42    192.77 o 
 -19   1  17      179.86      471.81    212.80 o 
 -17   1  17      117.89      184.94     41.94 o 
 -15   1  17      209.89      182.50     98.22 o 
 -13   1  17      221.64      278.45    127.51 o 
 -11   1  17       71.67      190.99     93.58 o 
  -9   1  17       95.51      251.89     84.50 o 
  -7   1  17      141.03      297.49     74.49 o 
 -22   2  17      597.46      694.58    153.98 o 
 -20   2  17     1066.06     1024.45    145.84 o 
 -18   2  17      796.73      756.99    123.93 o 
 -16   2  17      900.44     1017.81    184.98 o 
 -14   2  17     1660.07     1805.25    235.62 o 
 -12   2  17      304.46      333.77    112.93 o 
 -10   2  17      122.34      110.81     84.08 o 
  -8   2  17      194.48      215.11    108.87 o 
 -21   3  17      198.89      248.73     60.09 o 
 -19   3  17      138.69      267.86     74.55 o 
 -17   3  17       30.61       34.19     18.74 o 
 -15   3  17      137.80      269.10     85.52 o 
 -13   3  17      131.62      297.12     84.18 o 
 -11   3  17      140.45      207.01     34.99 o 
  -9   3  17      120.84      133.81     62.59 o 
  -7   3  17      213.52      211.56     25.04 o 
 -20   4  17      134.90      192.15    117.67 o 
 -18   4  17       11.97       80.23    119.35 o 
 -16   4  17      701.02     1254.80    329.86 o 
 -14   4  17      731.22      981.73     77.72 o 
 -12   4  17      864.52     1660.90    253.00 o 
 -10   4  17      688.29     1124.35    174.27 o 
 -19   5  17       87.43      190.54     57.67 o 
 -17   5  17        4.81       63.27     84.63 o 
 -15   5  17      336.78      483.20    171.70 o 
 -13   5  17      597.39      773.56    134.57 o 
 -11   5  17      556.96      566.26     32.55 o 
 -16   6  17      230.58      229.05     21.67 o 
 -14   6  17      249.63      429.71    135.46 o 
 -22   0  18      230.74      644.71    204.05 o 
 -20   0  18      208.18      229.09    354.28 o 
 -18   0  18       18.20       60.09     45.07 o 
 -16   0  18      387.01      463.19    269.15 o 
 -14   0  18      652.81      529.54    192.79 o 
 -12   0  18      388.01      687.27     53.83 o 
 -10   0  18       39.57      317.97    332.99 o 
 -21   1  18      688.16      791.27    226.59 o 
 -19   1  18      358.49      699.13     63.29 o 
 -17   1  18      421.99      563.70    181.50 o 
 -15   1  18       78.67       72.64     36.30 o 
 -13   1  18      135.79      153.59     47.57 o 
 -11   1  18       29.57       34.74     26.40 o 
 -22   2  18      315.73      402.62     84.27 o 
 -20   2  18      319.64      522.60    190.21 o 
 -18   2  18       82.14      186.26     56.53 o 
 -16   2  18      380.83      409.87    218.97 o 
 -14   2  18      430.77      529.58    112.79 o 
 -12   2  18      160.42      371.80    107.23 o 
 -10   2  18        7.48      154.42     50.73 o 
 -19   3  18      324.10      719.82     61.96 o 
 -17   3  18      281.76      680.35     59.75 o 
 -15   3  18      378.01      482.45    137.88 o 
 -13   3  18      285.43      491.76    193.97 o 
 -11   3  18       91.07      342.72    139.35 o 
 -18   4  18       78.73      174.05    106.54 o 
 -16   4  18      314.38      295.32     30.99 o 
 -14   4  18      179.64      314.94    151.23 o 
 -19   1  19      209.14      313.20     80.12 o 
 -17   1  19      293.89      378.96    134.83 o 
 -15   1  19      101.59      323.23    123.47 o 
                                                 
